# Supplementary material for: Transcriptomic Regulation of Muscle Mitochondria and Calcium Signaling by Insulin/IGF-1 Receptors Depends on FoxO Transcription Factors
Source: Front Physiol. 2022 Feb 4;12:779121. doi: 10.3389/fphys.2021.779121 (PMC8855073; doi:10.3389/fphys.2021.779121)
Supplement: Supplementary file 3 [file Table_2.XLSX]

## Sheet: Sheet1
Supplemental Table 2: Canonocal Pathways Enriched from Differentially Regulated Genes in MIGIRKO Muscle by Inguenity Pathway Analysis (IPA)
Ingenuity Canonical Pathways	-log(p-value)	Molecules
Hepatic Fibrosis Signaling Pathway	15.5	ACTA2,ACVR1,ACVR1B,ACVR1C,AKT3,CACNA1A,CACNA1B,CACNA1D,CACNA1S,CACNA2D1,CACNA2D4,CACNB4,CACNG4,Calm1 (includes others),CAMK4,CASP3,CCN2,CCND1,CNR1,CSNK1G2,DVL1,FGFR1,FNBP1,FOXO4,FZD1,FZD10,FZD7,FZD9,GNAI1,GNAI3,HRAS,ICAM1,IL17RA,IL18RAP,IL1R2,IL1RAP,IL1RL1,IL1RL2,IL33,IRAK2,IRAK3,IRAK4,ITGA3,ITGA5,ITGA8,ITGA9,ITGAL,ITGAM,ITGB6,ITGB7,JAK2,KLF9,MAP2K2,MAP2K3,MAP2K4,MAP2K6,MAP2K7,MAPK9,MYC,MYD88,MYL…
Cardiac Hypertrophy Signaling (Enhanced)	12.4	ACVR1,ACVR1B,ACVR1C,ADCY5,ADCY7,ADCY9,ADRA1A,ADRB2,AKT3,ATP2A1,CACNA1A,CACNA1B,CACNA1D,CACNA1S,CACNA2D1,CACNA2D4,CACNB4,CACNG4,Calm1 (includes others),CAMK2A,CAMK2B,CAMK2G,CAMK4,CSF2RB,DLG1,DVL1,EIF4E,EP300,FGF10,FGF13,FGFR1,FGFR2,FZD1,FZD10,FZD7,FZD9,GHR,GNAI1,GNAI3,GNB1,GNG2,GNG7,HDAC3,HRAS,HSPB7,IFNLR1,IL10RA,IL10RB,IL11RA,IL12RB2,IL13RA1,IL17RA,IL18RAP,IL1R2,IL1RL1,IL1RL2,IL2RB,IL33,IL4R,INPP…
Mitochondrial Dysfunction	11.2	ACO2,Aph1c,ATP5F1A,ATP5F1B,ATP5F1C,ATP5MC1,ATP5MC2,ATP5PD,ATPAF1,BACE2,CASP3,CASP8,COX10,COX11,COX5A,COX6A1,CPT1A,CYC1,DHODH,DMAC2L,GPD2,MAOB,MAP2K4,MAPK9,MT-CO1,MT-CYB,MT-ND1,MT-ND2,MT-ND4,MT-ND5,MT-ND6,NDUFA10,NDUFA12,NDUFA8,NDUFB5,NDUFB9,NDUFS1,NDUFS2,NDUFS4,NDUFS7,NDUFS8,NDUFV1,OGDH,PDHA1,PINK1,PRDX3,PRKN,RHOT2,SDHA,SDHC,SOD2,TRAK1,UCP2,UQCRFS1,VDAC1,VDAC3
Estrogen Receptor Signaling	11	ADCY5,ADCY7,ADCY9,AKT3,ATP5F1A,ATP5F1B,ATP5F1C,ATP5MC1,CACNA1A,CACNA1B,CACNA1D,CACNA1S,CACNA2D1,CACNA2D4,CACNB4,CACNG4,CCND1,CDKN1A,CFL1,CTBP1,CYC1,EGFR,EIF4E,EP300,ESR1,FBXO32,FOXO4,FOXO6,GNAI1,GNAI3,GNAL,GNB1,GNG2,GNG7,GPS2,HDAC3,HRAS,HSP90AA1,HSP90B1,IGF2,JAK2,MAP2K2,MMP19,MMP2,MT-CYB,MT-ND1,MT-ND2,MT-ND4,MT-ND5,MT-ND6,MYC,MYL12A,MYL12B,MYL2,MYL3,MYL4,NCOR2,NDUFA10,NDUFA12,NDUFA8,NDUFB5,NDUFB9…
Protein Kinase A Signaling	10.8	ADCY5,ADCY7,ADCY9,AKAP6,Calm1 (includes others),CAMK2A,CAMK2B,CAMK2G,CAMK4,CDC25B,Cngb1,DUSP15,DUSP26,DUSP3,DUSP4,DUSP5,DUSP8,EPM2A,EYA1,EYA3,GNAI1,GNAI3,GNB1,GNG2,GNG7,GYS1,H1-10,H1f4,ITPR1,KDELR2,KDELR3,LIPE,MAP2K2,MYH10,MYH4,MYL12A,MYL12B,MYL2,MYL3,MYL4,MYLK2,NFATC1,NFKB2,NFKBIE,PDE10A,PDE1A,PDE3B,PDE4A,PDE7A,PDE7B,PDE8B,PDIA3,PGP,PHKA2,PHKB,PHKG1,PLCB2,PLCH2,PPP1R14C,PPP1R3A,PPP1R3C,PPP3CA,PP…
PPARα/RXRα Activation	10.8	ACVR1,ACVR1B,ACVR1C,ADCY5,ADCY7,ADCY9,ADIPOQ,ADIPOR1,BCL3,EP300,FASN,GHR,GOT2,GPD2,HRAS,HSP90AA1,HSP90B1,IL18RAP,IL1R2,IL1RAP,IL1RL1,IL1RL2,INSR,JAK2,MAP2K2,MAP2K3,MAP2K4,MAP2K6,MAP2K7,MAP3K14,MAP4K4,MEF2C,NCOR2,NFKB2,NFKBIE,NRAS,PDIA3,PLCB2,PLCH2,PRKAA1,PRKAB2,PRKAG2,PRKAG3,PRKAR1A,PRKAR2A,PRKAR2B,PRKCA,RAF1,RAP1B,RAP2B,RASD1,RASD2,RRAS2,RXRA,SMAD3,SOS2,STAT5B,TGFB1,TGFB2,TGFBR2
Molecular Mechanisms of Cancer	10.5	ADCY5,ADCY7,ADCY9,AKT3,APAF1,Aph1c,ARHGEF2,ARHGEF9,BID,BIRC3,BMP1,CAMK2A,CAMK2B,CAMK2G,CASP3,CASP8,CCND1,CCND2,CCND3,CDC25B,CDK1,CDK14,CDK15,CDK19,CDK2,CDK6,CDKN1A,CDKN2A,CDKN2C,CTNNA1,DVL1,E2F2,E2F6,EP300,FADD,FNBP1,FYN,FZD1,FZD10,FZD7,FZD9,GNAI1,GNAI3,GNAL,GNB1,GNG2,GNG7,HDAC3,HIPK2,HRAS,ITGA3,ITGA5,ITGA8,ITGA9,ITGAL,ITGAM,ITGB6,ITGB7,JAK2,MAP2K2,MAP2K3,MAP2K4,MAP2K6,MAPK9,MYC,NAIP,Naip1 (inclu…
Cardiac Hypertrophy Signaling	10.3	ADCY5,ADCY7,ADCY9,ADRA1A,ADRB2,ADRB3,CACNA1A,CACNA1B,CACNA1D,CACNA1S,CACNA2D1,CACNA2D4,CACNB4,CACNG4,Calm1 (includes others),CAMK4,EIF4E,EP300,FNBP1,GNAI1,GNAI3,GNAL,GNB1,GNG2,GNG7,HRAS,MAP2K2,MAP2K3,MAP2K4,MAP2K6,MAP2K7,MAP3K10,MAP3K13,MAP3K14,MAP3K8,MAPK9,MAPKAPK3,MEF2C,MYL12A,MYL12B,MYL2,MYL3,MYL4,NRAS,PDIA3,PLCB2,PLCH2,PPP3CA,PPP3CB,PPP3CC,PPP3R1,PRKAG2,PRKAR1A,PRKAR2A,PRKAR2B,RAF1,RAP1B,RAP2…
Calcium Signaling	9.99	ACTA2,ATP2A1,CABIN1,CACNA1A,CACNA1B,CACNA1D,CACNA1S,CACNA2D1,CACNA2D4,CACNB4,CACNG4,Calm1 (includes others),CALR,CAMK2A,CAMK2B,CAMK2G,CAMK4,CAMKK1,CAMKK2,CASQ1,CASQ2,CHRNA1,CHRNA2,CHRNA9,CHRNB1,CHRND,CHRNG,EP300,GRIA3,GRIN3A,HDAC3,ITPR1,MEF2C,MYH10,MYH3,MYH4,MYH7B,MYH8,MYL2,MYL3,MYL4,MYO10,MYO5C,NFATC1,PPP3CA,PPP3CB,PPP3CC,PPP3R1,PRKAG2,PRKAR1A,PRKAR2A,PRKAR2B,RAP1B,RAP2B,RCAN2,RYR1,RYR3,SLC8A1,S…
Epithelial Adherens Junction Signaling	9.94	ACTA2,ACTN1,ACTN2,Actn3,ACVR1,ACVR1B,ACVR1C,AKT3,ARPC5,ARPC5L,BAIAP2,CTNNA1,EGFR,EPN1,FGFR1,HGF,HRAS,IQGAP1,MAGI2,MYH10,MYH3,MYH4,MYH7B,MYH8,MYL2,MYL3,MYL4,MYO10,MYO5C,NOTCH2,NRAS,RAP1B,RAP2B,RAPGEF1,RASD1,RASD2,RRAS2,SSX2IP,TCF7L2,TGFB2,TGFBR2,TUBA1A,TUBA1B,TUBA1C,TUBA8,TUBB,TUBB2A,TUBB2B,TUBB4B,TUBB6,WAS
Senescence Pathway	9.72	ACVR1,ACVR1B,ACVR1C,AKT3,ASXL1,ASXL2,ATF3,CACNA1A,CACNA1B,CACNA1D,CACNA1S,CACNA2D1,CACNA2D4,CACNB4,CACNG4,Calm1 (includes others),CAMK4,CAPN1,CAPN2,CAPN3,CAPN7,CCNB2,CCND1,CCND2,CCND3,CDC25B,CDK1,CDK2,CDK6,CDKN1A,CDKN2A,DLAT,E2F2,E2F6,EIF4E,EP300,FOXO4,GADD45A,HIPK2,HRAS,MAP2K2,MAP2K3,MAP2K4,MAP2K6,MAP2K7,MAPK4,MAPKAPK3,NFATC1,NFKB2,NRAS,PDHA1,PDHX,PDK2,PDK3,PPM1J,PPM1L,PPP2R1B,PPP2R5E,PPP3CA,PPP…
PI3K/AKT Signaling	9.71	AKT3,CCND1,CDKN1A,CSF2RB,EIF4E,EPM2A,GDF15,GHR,GYS1,HRAS,HSP90AA1,HSP90B1,IFNLR1,IL10RA,IL10RB,IL11RA,IL12RB2,IL13RA1,IL17RA,IL18RAP,IL1R2,IL1RL1,IL1RL2,IL2RB,IL4R,INPP5F,INPPL1,ITGA3,ITGA5,ITGA8,ITGA9,ITGAL,ITGAM,ITGB6,ITGB7,JAK2,LIMS1,MAP2K2,MAP3K8,NFKB2,NFKBIE,NRAS,PPM1J,PPM1L,PPP2R1B,PPP2R5E,PTGS2,RAF1,RAP1B,RAP2B,RASD1,RASD2,RRAS2,SFN,SOS2,YWHAB,YWHAH,YWHAQ,YWHAZ
Hepatic Fibrosis / Hepatic Stellate Cell Activation	9.71	ACTA2,CCN2,CCR7,CERT1,COL11A1,COL20A1,COL23A1,COL24A1,COL27A1,COL28A1,COL5A2,COL6A5,COL8A1,COL9A1,CYP2E1,EGFR,FGFR1,FGFR2,HGF,ICAM1,IFNAR2,IFNGR1,IFNGR2,IGF2,IGFBP4,IGFBP5,IL10RA,IL18RAP,IL1R2,IL1RAP,IL1RL1,IL1RL2,IL4R,LBP,MMP2,MYH10,MYH3,MYH4,MYH7B,MYH8,MYL2,MYL3,MYL4,MYO10,MYO5C,NFKB2,PDGFRA,SMAD3,STAT1,TGFB1,TGFB2,TGFBR2,TIMP1,TIMP2,TLR4,TNFRSF1A,TNFRSF1B,VCAM1
Glucocorticoid Receptor Signaling	9.1	ADRB2,AKT3,ANXA1,AR,ATP5F1A,ATP5F1B,ATP5F1C,ATP5MC1,B2M,CCNH,CDKN1A,CEBPA,CSF2RB,CYC1,DNAH1,DNAH10,DPF1,EGFR,EP300,ESR1,FCGR1A,FKBP4,GHR,HLA-A,HLA-DMA,HLA-DMB,HLA-DQA1,HLA-DRB5,HLA-E,HP,HRAS,HSP90AA1,HSP90B1,HSPA1A/HSPA1B,Hspa1b,ICAM1,IFNLR1,IL10RA,IL10RB,IL11RA,IL12RB2,IL13RA1,IL17RA,IL18RAP,IL1R2,IL1RL1,IL1RL2,IL2RB,IL4R,JAK2,KRT18,KRT222,KRT80,MAP2K2,MAP2K4,MAP2K7,MAP3K14,MAPK9,MMP2,MT-CYB,MT-…
AMPK Signaling	9.06	ACACA,ACACB,ADIPOQ,ADRA1A,ADRB2,ADRB3,AK1,AK4,AK6,AKT1S1,AKT3,CAB39,CAMKK2,CCNA2,CCND1,CDKN1A,CHRM3,CHRNA1,CHRNA2,CHRNA9,CHRNB1,CHRND,CHRNG,CKM,CPT1A,CPT2,DPF1,EEF2K,EP300,EPM2A,FASN,FOXO4,FOXO6,GNAI1,GNAI3,GNAL,GNB1,GNG2,GNG7,GYS1,INSR,LIPE,MAP2K3,ORAI2,PFKFB1,PFKFB4,PFKM,PPM1A,PPM1J,PPM1L,PPM1M,PPP2R1B,PPP2R5E,PRKAA1,PRKAB2,PRKAG2,PRKAG3,PRKAR1A,PRKAR2A,PRKAR2B,RAB3A,RAB7A,SLC2A4,SMARCD3,TBC1D1…
Colorectal Cancer Metastasis Signaling	9.02	ADCY5,ADCY7,ADCY9,AKT3,ARRB1,CASP3,CCND1,DVL1,EGFR,FNBP1,FZD1,FZD10,FZD7,FZD9,GNAI1,GNAI3,GNAL,GNB1,GNG2,GNG7,HRAS,IFNGR1,JAK2,MAP2K2,MAP2K4,MAPK9,MMP19,MMP2,MSH3,MSH6,MYC,NFKB2,NRAS,PRKAG2,PRKAR1A,PRKAR2A,PRKAR2B,PTGER2,PTGER3,PTGER4,PTGS2,RAP1B,RAP2B,RASD1,RASD2,RHOBTB1,RHOC,RHOH,RHOJ,RHOQ,RHOT2,RND3,RRAS2,SMAD3,SOS2,STAT1,STAT3,TCF7L2,TGFB1,TGFB2,TGFBR2,TLR2,TLR3,TLR4,TLR5,TLR7,TNFRSF1A,WNT11,…
Sirtuin Signaling Pathway	8.91	ACLY,AGTRAP,ARNTL,ATG101,ATG4A,ATG4D,ATG9A,ATP5F1A,ATP5F1B,ATP5F1C,ATP5MC1,BPGM,CPT1A,CYC1,FOXO4,G6PD,GADD45A,GOT2,H1-10,H1f4,LDHA,LDHB,LDHD,MAPK4,MT-CYB,MT-ND1,MT-ND2,MT-ND4,MT-ND5,MT-ND6,MYC,NDUFA10,NDUFA12,NDUFA8,NDUFB5,NDUFB9,NDUFS1,NDUFS2,NDUFS4,NDUFS7,NDUFS8,NDUFV1,NFE2L2,NFKB2,PCK1,PDHA1,PFKM,PGAM2,POLR1E,PPARG,PRKAA1,RBBP8,SCNN1A,SDHA,SDHC,SIRT3,SLC25A4,SLC25A5,SOD2,SOD3,STAT3,TIMM17A,TIM…
STAT3 Pathway	8.82	CDKN1A,CSF2RB,EGFR,FGFR1,FGFR2,GHR,HGF,HRAS,IFNLR1,IL10RA,IL10RB,IL11RA,IL12RB2,IL13RA1,IL17RA,IL18RAP,IL1R2,IL1RL1,IL1RL2,IL2RB,IL4R,INSR,JAK2,MAP2K2,MAP2K4,MAP3K10,MAPK9,MYC,NRAS,NTRK2,PDGFRA,PIM1,RAF1,RAP1B,RAP2B,RASD1,RASD2,RRAS2,SOCS3,SOCS7,STAT3,TGFB1,TGFB2,TGFBR2
Role of NFAT in Cardiac Hypertrophy	8.73	ADCY5,ADCY7,ADCY9,AKT3,CABIN1,CACNA1A,CACNA1B,CACNA1D,CACNA1S,CACNA2D1,CACNA2D4,CACNB4,CACNG4,Calm1 (includes others),CAMK2A,CAMK2B,CAMK2G,CAMK4,EP300,GNAI1,GNAI3,GNB1,GNG2,GNG7,HDAC3,HRAS,ITPR1,MAP2K2,MAP2K3,MAP2K4,MAP2K6,MAP2K7,MAPK9,MEF2C,NRAS,PDIA3,PLCB2,PLCH2,PPP3CA,PPP3CB,PPP3CC,PPP3R1,PRKAG2,PRKAR1A,PRKAR2A,PRKAR2B,PRKCA,PRKCI,RAF1,RAP1B,RAP2B,RASD1,RASD2,RCAN2,RRAS2,SHC2,SLC8A1,SOS2,TGFB1…
Sertoli Cell-Sertoli Cell Junction Signaling	8.61	ACTA2,ACTN1,ACTN2,Actn3,AKT3,CLDN1,CLDN19,CLDN2,CTNNA1,DLG1,EPB41,EPN1,HRAS,ITGA3,ITGA5,ITGA8,ITGA9,ITGAL,ITGAM,ITGB6,ITGB7,MAGI2,MAP2K2,MAP2K3,MAP2K4,MAP2K7,MAP3K10,MAP3K13,MAP3K14,MAP3K8,MAPK9,NOS1,NRAS,PRKAG2,PRKAR1A,PRKAR2A,PRKAR2B,PRKG1,RAB8B,RAF1,RAP1B,RAP2B,RASD1,RASD2,RRAS2,SPTB,TJP2,TNFRSF1A,TUBA1A,TUBA1B,TUBA1C,TUBA8,TUBB,TUBB2A,TUBB2B,TUBB4B,TUBB6,WAS
GNRH Signaling	8.4	ADCY5,ADCY7,ADCY9,CACNA1A,CACNA1B,CACNA1D,CACNA1S,CACNA2D1,CACNA2D4,CACNB4,CACNG4,Calm1 (includes others),CAMK2A,CAMK2B,CAMK2G,CAMK4,EGFR,GNAI1,GNAI3,GNB1,GNG2,GNG7,HRAS,ITPR1,MAP2K2,MAP2K3,MAP2K4,MAP2K6,MAP2K7,MAP3K10,MAP3K13,MAP3K14,MAP3K8,MAPK9,MMP2,NFKB2,NRAS,PAK1,PAK3,PLCB2,PRKAG2,PRKAR1A,PRKAR2A,PRKAR2B,PRKCA,PRKCI,PTK2B,RAF1,RAP1B,RAP2B,RASD1,RASD2,RRAS2,SOS2
Germ Cell-Sertoli Cell Junction Signaling	8.11	ACTA2,ACTN1,ACTN2,Actn3,CFL1,CTNNA1,EPN1,FNBP1,HRAS,IQGAP1,ITGA3,MAP2K2,MAP2K3,MAP2K4,MAP2K6,MAP2K7,MAP3K10,MAP3K13,MAP3K14,MAP3K8,MAPK9,NRAS,PAK1,PAK3,RAB8B,RAP1B,RAP2B,RASD1,RASD2,RHOBTB1,RHOC,RHOH,RHOJ,RHOQ,RHOT2,RND3,RRAS2,TGFB1,TGFB2,TGFBR2,TNFRSF1A,TUBA1A,TUBA1B,TUBA1C,TUBA8,TUBB,TUBB2A,TUBB2B,TUBB4B,TUBB6
Acute Myeloid Leukemia Signaling	8.08	AKT3,CCND1,CEBPA,CSF1R,CSF2RA,CSF2RB,CSF3R,HRAS,IDH1,IDH3B,IDH3G,MAP2K2,MAP2K3,MAP2K4,MAP2K6,MAP2K7,MYC,NFKB2,NRAS,PIM1,RAF1,RAP1B,RAP2B,RASD1,RASD2,RRAS2,RUNX1,SOS2,SPI1,STAT3,STAT5A,STAT5B,TCF7L2
GM-CSF Signaling	8.04	AKT3,CAMK2A,CAMK2B,CAMK2G,CCND1,CSF2RA,CSF2RB,HRAS,JAK2,MAP2K2,NRAS,PIM1,PPP3CA,PPP3CB,PPP3CC,PPP3R1,PTPN11,RAF1,RAP1B,RAP2B,RASD1,RASD2,RRAS2,RUNX1,SOS2,STAT1,STAT3,STAT5B
α-Adrenergic Signaling	7.87	ADCY5,ADCY7,ADCY9,ADRA1A,Calm1 (includes others),CAMK4,EPM2A,GNAI1,GNAI3,GNAL,GNB1,GNG2,GNG7,GYS1,HRAS,ITPR1,MAP2K2,NRAS,PHKA2,PHKB,PHKG1,PRKAG2,PRKAR1A,PRKAR2A,PRKAR2B,PRKCA,PRKCI,PYGB,PYGL,RAF1,RAP1B,RAP2B,RASD1,RASD2,RRAS2,SLC8A1
Role of Macrophages, Fibroblasts and Endothelial Cells in Rheumatoid Arthritis	7.81	AKT3,C5AR1,Calm1 (includes others),CAMK2A,CAMK2B,CAMK2G,CAMK4,CCND1,CEBPA,CSNK1G2,DKK3,DVL1,F2RL1,FCGR1A,FCGR3A/FCGR3B,FZD1,FZD10,FZD7,FZD9,HRAS,ICAM1,IL16,IL17RA,IL18RAP,IL1R2,IL1RAP,IL1RL1,IL1RL2,IL33,IRAK2,IRAK3,IRAK4,JAK2,MAP2K2,MAP2K3,MAP2K4,MAP2K6,MAP2K7,MAP3K14,MAPK9,MYC,MYD88,NFATC1,NFKBIE,NRAS,PDIA3,PLCB2,PLCH2,PPP3CA,PPP3CB,PPP3CC,PPP3R1,PRKCA,PRKCI,RAF1,RAP1B,RAP2B,RASD1,RASD2,RRAS2,RY…
Opioid Signaling Pathway	7.74	ADCY5,ADCY7,ADCY9,AKT3,ARRB1,ARRB2,CACNA1A,CACNA1B,CACNA1D,CACNA1S,CACNA2D1,CACNA2D4,CACNB4,CACNG4,Calm1 (includes others),CAMK2A,CAMK2B,CAMK2G,CAMK4,EP300,FGR,FYN,GNAI1,GNAI3,GNAL,GNB1,GNG2,GNG7,GRIN3A,HRAS,ITPR1,KCNJ3,MAP2K2,MAP2K3,MAP2K4,MAP2K6,MAP2K7,MAPK4,MYC,NFKB2,NOS1,NRAS,PDE1A,PPP3CA,PPP3CB,PPP3CC,PPP3R1,PRKAG2,PRKAR1A,PRKAR2A,PRKAR2B,PRKCA,PRKCI,RAF1,RAP1B,RAP2B,RASD1,RASD2,RGS10,RGS7,R…
Integrin Signaling	7.61	ACTA2,ACTN1,ACTN2,Actn3,AKT3,ARF4,ARF6,ARPC5,ARPC5L,BCAR3,CAPN1,CAPN2,CAPN3,CAPN7,FNBP1,FYN,HRAS,ITGA3,ITGA5,ITGA8,ITGA9,ITGAL,ITGAM,ITGB6,ITGB7,LIMS1,MAP2K2,MAP2K4,MYL12A,MYL12B,MYL2,MYLK2,NRAS,PAK1,PAK3,PARVA,RAF1,RAP1B,RAP2B,RAPGEF1,RASD1,RASD2,RHOBTB1,RHOC,RHOH,RHOJ,RHOQ,RHOT2,RND3,RRAS2,SOS2,TSPAN4,TSPAN5,TSPAN6,TTN,WAS,WIPF1
PPAR Signaling	7.2	CITED2,EP300,HRAS,HSP90AA1,HSP90B1,IL18RAP,IL1R2,IL1RAP,IL1RL1,IL1RL2,IL33,INSR,MAP2K2,MAP3K14,MAP4K4,NCOR2,NFKB2,NFKBIE,NRAS,PDGFRA,PPARG,PTGS2,RAF1,RAP1B,RAP2B,RASD1,RASD2,RRAS2,RXRA,SOS2,SRA1,STAT5A,STAT5B,TNFRSF1A,TNFRSF1B
HIF1α Signaling	7.17	AKT3,CAMK2A,CAMK2B,CAMK2G,CAMK4,CDKN1A,EGLN1,EGLN2,EGLN3,EIF4E,ELOC,EP300,GCK,HGF,HIF1AN,HK1,HK2,HRAS,HSP90AA1,HSPA1A/HSPA1B,Hspa1b,IGF2,LDHA,LDHB,MAP2K2,MAP2K3,MAP2K4,MAP2K6,MAP2K7,MMP19,MMP2,NOX4,NRAS,PKM,PPP3CA,PPP3CB,PPP3CC,PPP3R1,PRKCA,PRKCI,RAF1,RAP1B,RAP2B,RASD1,RASD2,RORC,RRAS2,SAT1,SLC2A3,SLC2A4,STAT3,TF,TGFB1,TGFB2,VIM
Regulation of Cellular Mechanics by Calpain Protease	7.16	ACTN1,ACTN2,Actn3,CAPN1,CAPN2,CAPN3,CAPN7,CCNA2,CCND1,CCND2,CCND3,CDK1,CDK2,CDK6,EGFR,EZR,HRAS,ITGA3,ITGA5,ITGA8,ITGA9,ITGAL,ITGAM,ITGB6,ITGB7,NRAS,RAP1B,RAP2B,RASD1,RASD2,RRAS2
Acute Phase Response Signaling	6.91	AKT3,C1QA,C1QB,C1QC,C1R,C1S,C2,C3,C4A/C4B,CP,ECSIT,HP,HRAS,IL1RAP,IL33,ITIH2,JAK2,LBP,MAP2K2,MAP2K3,MAP2K4,MAP2K6,MAP2K7,MAP3K14,MAPK9,MYD88,NFKB2,NFKBIE,NRAS,OSMR,PTPN11,RAF1,RAP1B,RAP2B,RASD1,RASD2,RBP1,RBP4,RRAS2,SAA1,SERPINA3,SERPING1,SOCS3,SOCS7,SOD2,SOS2,STAT3,TF,TNFRSF1A,TNFRSF1B
Cellular Effects of Sildenafil (Viagra)	6.9	ACTA2,ADCY5,ADCY7,ADCY9,CACNA1A,CACNA1B,CACNA1D,CACNA1S,CACNA2D1,CACNA2D4,CACNB4,CACNG4,Calm1 (includes others),CAMK4,ITPR1,KCNH2,KCNN1,KCNN3,MYH10,MYH3,MYH4,MYH7B,MYH8,MYL12A,MYL12B,MYL2,MYL3,MYL4,MYO10,MYO5C,PABPC4,PDE1A,PDE3B,PDE4A,PDIA3,PLCB2,PLCH2,PRKAG2,PRKAR1A,PRKAR2A,PRKAR2B,PRKG1,SLC4A10
Insulin Receptor Signaling	6.8	ACLY,AKT3,EIF4E,EPM2A,FOXO4,FYN,GRB10,GYS1,HRAS,INPP5F,INPPL1,INSR,Irs3,JAK2,LIPE,MAP2K2,NRAS,PDE3B,PPP1R14C,PPP1R3A,PPP1R3C,PRKAG2,PRKAR1A,PRKAR2A,PRKAR2B,PRKCI,PTPN11,PTPRF,RAF1,RAP1B,RAP2B,RAPGEF1,RASD1,RASD2,RHOQ,RRAS2,SCNN1A,SLC2A4,SOCS3,SOS2,STXBP4
Insulin Secretion Signaling Pathway	6.8	ABCC9,ADCY5,ADCY7,ADCY9,Arxes1/Arxes2,BET1L,CACNA1A,CACNA1B,CACNA1D,CACNA1S,CACNA2D1,CACNA2D4,CACNB4,CACNG4,CAMK2A,CAMK2B,CAMK2G,CHRM3,CLCN3,CPE,DLAT,EIF2AK3,EIF4A1,EIF4E,EIF4EBP2,EIF4G1,FGR,FYN,GCK,GHR,GPAA1,INSR,ITPR1,JAK2,KCNB1,KCNJ11,KLF11,PABPC1,PAIP1,PDHA1,PDHX,PDIA3,PLCB2,PLCH2,PRKAG2,PRKAR1A,PRKAR2A,PRKAR2B,PRKCA,PRKCI,RAP1B,RYR1,RYR3,SCNN1A,SEC61A1,SEC61A2,SLC2A3,SLC2A4,STAT1,STAT2,STAT3…
White Adipose Tissue Browning Pathway	6.71	ADCY5,ADCY7,ADCY9,ADRB3,BDNF,CACNA1A,CACNA1B,CACNA1D,CACNA1S,CACNA2D1,CACNA2D4,CACNB4,CACNG4,CAMKK2,CTBP1,DIO2,FCER1G,FGFR1,FGFR2,FNDC5,HIF1AN,ITPR1,KLB,LDHA,LDHB,LDHD,LIPE,NDN,PLIN1,PPARG,PRKAA1,PRKAB2,PRKAG2,PRKAG3,PRKAR1A,PRKAR2A,PRKAR2B,PRKG1,RXRA,RXRG
Endocannabinoid Neuronal Synapse Pathway	6.62	ABHD6,ADCY5,ADCY7,ADCY9,CACNA1A,CACNA1B,CACNA1D,CACNA1S,CACNA2D1,CACNA2D4,CACNB4,CACNG4,CNR1,DAGLA,DNAH1,DNAH10,GNAI1,GNAI3,GNAL,GNB1,GNG2,GNG7,GRIA3,GRIN3A,GRM1,ITPR1,KCNJ3,MAPK4,MAPK9,NDUFS2,PDIA3,PLCB2,PLCH2,PPP3CA,PPP3CB,PPP3CC,PPP3R1,PRKAG2,PRKAR1A,PRKAR2A,PRKAR2B,PTGS2
Apoptosis Signaling	6.48	APAF1,BID,BIRC3,CAPN1,CAPN2,CAPN3,CAPN7,CASP3,CASP8,CDK1,CYC1,ENDOG,GAS2,HRAS,MAP2K2,MAP2K4,MAP2K7,MAP3K14,MAP4K4,NAIP,Naip1 (includes others),NFKB2,NFKBIE,NRAS,PRKCA,RAF1,RAP1B,RAP2B,RASD1,RASD2,RRAS2,TNFRSF1A,TNFRSF1B
PTEN Signaling	6.36	AKT3,CASP3,CCND1,CDKN1A,EGFR,FGFR1,FGFR2,FOXO4,FOXO6,GHR,HRAS,INPP5F,INPPL1,INSR,ITGA3,ITGA5,ITGA8,ITGA9,ITGAL,ITGAM,ITGB6,ITGB7,MAGI2,MAGI3,MAGIX,MAP2K2,MAST2,MCRS1,NFKB2,NRAS,NTRK2,PDGFRA,RAF1,RAP1B,RAP2B,RASD1,RASD2,RRAS2,SHARPIN,SOS2,TGFBR2,YWHAH
RhoGDI Signaling	6.28	ACTA2,ARHGAP4,ARHGDIB,ARHGDIG,ARHGEF2,ARHGEF9,ARPC5,ARPC5L,CD44,CDH11,CDH22,CDH23,CDH4,CFL1,EP300,ESR1,EZR,FNBP1,GNAI1,GNAI3,GNAL,GNB1,GNG2,GNG7,ITGA3,ITGA5,ITGA8,ITGA9,ITGAL,ITGAM,ITGB6,ITGB7,MSN,MYH10,MYH3,MYH4,MYH7B,MYH8,MYL12A,MYL12B,MYL2,MYL3,MYL4,PAK1,PAK3,PIP4K2A,PRKCA,RHOBTB1,RHOC,RHOH,RHOJ,RHOQ,RHOT2,RND3
Necroptosis Signaling Pathway	6.21	AXL,BIRC3,CAMK2A,CAMK2B,CAMK2G,CAPN1,CAPN2,CAPN3,CAPN7,CASP1,CASP8,DAPK1,FADD,IRF9,NLRP3,PLA2G4E,PLA2G6,PPP3CA,PPP3CB,PPP3CC,PPP3R1,PYGL,SHARPIN,SLC25A10,SLC25A3,SLC25A4,SLC25A5,STAT1,STAT2,TAB2,TIMM17A,TIMM22,TIMM23,TLR3,TLR4,TNFRSF1A,TNFRSF1B,TNIP1,TOMM40L,TSPO,UBC,VDAC1,VDAC3
Breast Cancer Regulation by Stathmin1	6.2	ACKR1,ADCYAP1R1,ADGRE1,ADGRG2,ADGRG3,ADGRG5,ADGRL1,ADGRV1,ADRA1A,ADRB2,ADRB3,ARHGEF2,ARHGEF9,C5AR1,CAMK2A,CAMK2B,CAMK2G,CAMK4,CASR,CCND1,CCND2,CCND3,CCR2,CCR3,CCR7,CCRL2,CDK1,CDK2,CDK6,CHRM3,CMKLR1,CNR1,E2F2,E2F6,F2R,F2RL1,F2RL3,FFAR2,FZD1,FZD10,FZD7,FZD9,GALR2,GNB1,GNG2,GNG7,GPR132,GPR137C,GPR141,GPR153,GPR155,GPR156,GPR157,GPR180,GPR35,GPR65,GPRC5B,GRM1,HCAR1,HCAR2,HGF,HRAS,LGR4,LGR5,LPAR1,LPAR…
HGF Signaling	6.15	AKT3,CCND1,CDK2,CDKN1A,CDKN2A,HGF,HRAS,ITGA3,ITGA5,ITGA8,ITGA9,ITGAL,ITGAM,ITGB6,ITGB7,MAP2K2,MAP2K4,MAP2K7,MAP3K10,MAP3K13,MAP3K14,MAP3K8,MAPK9,NRAS,PAK1,PRKCA,PRKCI,PTGS2,PTPN11,RAF1,RAP1B,RAP2B,RAPGEF1,RASD1,RASD2,RRAS2,SOS2,STAT3
CDK5 Signaling	6.15	ADCY5,ADCY7,ADCY9,BDNF,CABLES1,CACNA1A,CAPN1,CDK5R1,GNAL,HRAS,ITGA3,LAMC2,MAP2K2,MAPK4,MAPK9,NRAS,NTRK2,PPM1J,PPM1L,PPP1R14C,PPP1R3A,PPP1R3C,PPP2R1B,PPP2R5E,PRKAG2,PRKAR1A,PRKAR2A,PRKAR2B,RAF1,RAP1B,RAP2B,RASD1,RASD2,RRAS2
Signaling by Rho Family GTPases	6.11	ACTA2,ARHGEF2,ARHGEF9,ARPC5,ARPC5L,BAIAP2,CDC42EP3,CDH11,CDH22,CDH23,CDH4,CFL1,EZR,FNBP1,GNAI1,GNAI3,GNAL,GNB1,GNG2,GNG7,IQGAP1,ITGA3,ITGA5,ITGA8,ITGA9,ITGAL,ITGAM,ITGB6,ITGB7,MAP2K2,MAP2K4,MAP2K7,MAP3K10,MAPK9,MSN,MYL12A,MYL12B,MYL2,MYL3,MYL4,NFKB2,NOX4,PAK1,PAK3,PIP4K2A,PRKCI,PTK2B,RAF1,RHOBTB1,RHOC,RHOH,RHOJ,RHOQ,RHOT2,RND3,SEPTIN10,SEPTIN3,SEPTIN5,SEPTIN8,STMN1,VIM,WAS,WIPF1
ERK/MAPK Signaling	5.97	DUSP4,EIF4E,ESR1,FYN,HRAS,HSPB7,ITGA3,ITGA5,ITGA8,ITGA9,ITGAL,ITGAM,ITGB6,ITGB7,KSR1,MAP2K2,MYC,NFATC1,NRAS,PAK1,PAK3,PLA2G4E,PLA2G6,PPARG,PPM1J,PPM1L,PPP1R14C,PPP1R3A,PPP1R3C,PPP2R1B,PPP2R5E,PRKAG2,PRKAR1A,PRKAR2A,PRKAR2B,PRKCA,PRKCI,PTK2B,RAF1,RAP1B,RAP2B,RAPGEF1,RASD1,RASD2,RRAS2,SOS2,SRF,STAT1,STAT3,YWHAB,YWHAH,YWHAQ,YWHAZ
Oxidative Phosphorylation	5.96	ATP5F1A,ATP5F1B,ATP5F1C,ATP5MC1,ATP5MC2,ATP5PD,ATPAF1,COX10,COX11,COX5A,COX6A1,CYC1,DMAC2L,MT-CO1,MT-CYB,MT-ND1,MT-ND2,MT-ND4,MT-ND5,NDUFA10,NDUFA12,NDUFA8,NDUFB5,NDUFB9,NDUFS1,NDUFS2,NDUFS4,NDUFS7,NDUFS8,NDUFV1,SDHA,SDHC,UQCRFS1
Glioblastoma Multiforme Signaling	5.94	AKT3,CCND1,CCND2,CCND3,CDK2,CDK6,CDKN1A,CDKN2A,E2F2,E2F6,EGFR,FNBP1,FZD1,FZD10,FZD7,FZD9,HRAS,IGF2,ITPR1,MAP2K2,MYC,NRAS,PDGFRA,PDIA3,PLCB2,PLCH2,RAF1,RAP1B,RAP2B,RASD1,RASD2,RHOBTB1,RHOC,RHOH,RHOJ,RHOQ,RHOT2,RND3,RRAS2,SHC2,SOS2,WNT11,WNT16,WNT4,WNT9A
D-myo-inositol-5-phosphate Metabolism	5.9	ALPL,ATP1A1,CDC25B,CILP,DUSP13,DUSP14,DUSP15,DUSP28,DUSP4,DUSP5,DUSP8,ENTPD6,G6PC3,HACD2,INPP5F,INPPL1,NUDT16,NUDT3,NUDT5,PIP4K2A,PLCB2,PLCH2,PLPP7,PPIP5K1,PPM1J,PPM1L,PPP1R14C,PPP1R1A,PPP1R1C,PPP1R3A,PPP1R3C,PPP2R1B,PPP2R5E,PPP3CA,PPP3CB,PPP3CC,PPP3R1,PPP5C,PPTC7,PTPN11,PTPN12,PTPRC,PTPRF,PTPRO,PXYLP1,SIRPA,SOCS3,STYX,THTPA
D-myo-inositol (1,4,5,6)-Tetrakisphosphate Biosynthesis	5.89	ALPL,ATP1A1,CDC25B,CILP,DUSP13,DUSP14,DUSP15,DUSP28,DUSP4,DUSP5,DUSP8,ENTPD6,G6PC3,HACD2,INPP5F,INPPL1,NUDT16,NUDT3,NUDT5,PLPP7,PPIP5K1,PPM1J,PPM1L,PPP1R14C,PPP1R1A,PPP1R1C,PPP1R3A,PPP1R3C,PPP2R1B,PPP2R5E,PPP3CA,PPP3CB,PPP3CC,PPP3R1,PPP5C,PPTC7,PTPN11,PTPN12,PTPRC,PTPRF,PTPRO,PXYLP1,SIRPA,SOCS3,STYX,THTPA
D-myo-inositol (3,4,5,6)-tetrakisphosphate Biosynthesis	5.89	ALPL,ATP1A1,CDC25B,CILP,DUSP13,DUSP14,DUSP15,DUSP28,DUSP4,DUSP5,DUSP8,ENTPD6,G6PC3,HACD2,INPP5F,INPPL1,NUDT16,NUDT3,NUDT5,PLPP7,PPIP5K1,PPM1J,PPM1L,PPP1R14C,PPP1R1A,PPP1R1C,PPP1R3A,PPP1R3C,PPP2R1B,PPP2R5E,PPP3CA,PPP3CB,PPP3CC,PPP3R1,PPP5C,PPTC7,PTPN11,PTPN12,PTPRC,PTPRF,PTPRO,PXYLP1,SIRPA,SOCS3,STYX,THTPA
Regulation of the Epithelial-Mesenchymal Transition Pathway	5.77	AKT3,Aph1c,BCL9,DVL1,EGFR,FGF10,FGF13,FGFR1,FGFR2,FZD1,FZD10,FZD7,FZD9,HGF,HRAS,ID2,JAG2,JAK2,LOX,MAP2K2,MAP2K3,MAP2K4,MAP2K6,MAP2K7,MMP2,NFKB2,NOTCH2,NRAS,PARD6G,PTPN11,PYGO1,RAF1,RAP1B,RAP2B,RASD1,RASD2,RRAS2,SMAD3,SOS2,STAT3,TCF7L2,TGFB1,TGFB2,TGFBR2,WNT11,WNT16,WNT4,WNT9A,ZEB2
Endocannabinoid Cancer Inhibition Pathway	5.64	ADCY5,ADCY7,ADCY9,AKT1S1,AKT3,ATF3,CAMKK2,CASP1,CASP3,CASP8,CASQ1,CCND1,CCND2,CCND3,CDKN1A,CNR1,GNAI1,GNAI3,GNAL,MAP2K2,MAP2K3,MAP2K4,MAP2K6,MAP2K7,MMP2,MYC,NOS1,PRKAA1,PRKAB2,PRKAG2,PRKAG3,PRKAR1A,PRKAR2A,PRKAR2B,RAF1,SMPD1,SPTLC2,TCF7L2,VIM
Actin Nucleation by ARP-WASP Complex	5.61	ARPC5,ARPC5L,BAIAP2,FNBP1,HRAS,ITGA3,ITGA5,ITGA8,ITGA9,ITGAL,ITGAM,ITGB6,ITGB7,NRAS,RAP1B,RAP2B,RASD1,RASD2,RHOBTB1,RHOC,RHOH,RHOJ,RHOQ,RHOT2,RND3,RRAS2,SOS2,WAS,WIPF1
CREB Signaling in Neurons	5.6	ACKR1,ADCY5,ADCY7,ADCY9,ADCYAP1R1,ADGRE1,ADGRG2,ADGRG3,ADGRG5,ADGRL1,ADGRV1,ADRA1A,ADRB2,ADRB3,AKT3,C5AR1,CACNA1A,CACNA1B,CACNA1D,CACNA1S,CACNA2D1,CACNA2D4,CACNB4,CACNG4,Calm1 (includes others),CAMK2A,CAMK2B,CAMK2G,CAMK4,CASR,CCR2,CCR3,CCR7,CCRL2,CHRM3,CMKLR1,CNR1,EGFR,EP300,F2R,F2RL1,F2RL3,FFAR2,FGFR1,FGFR2,FZD1,FZD10,FZD7,FZD9,GALR2,GHR,GNAI1,GNAI3,GNAL,GNB1,GNG2,GNG7,GPR132,GPR137C,GPR141,GPR1…
Dopamine-DARPP32 Feedback in cAMP Signaling	5.6	ADCY5,ADCY7,ADCY9,ATP2A1,CACNA1A,CACNA1B,CACNA1D,CACNA1S,CACNA2D1,CACNA2D4,CACNB4,CACNG4,Calm1 (includes others),CAMK4,CAMKK1,CAMKK2,CSNK1G2,GNAI1,GNAI3,GRIN3A,ITPR1,KCNJ11,KCNJ12,KCNJ3,NOS1,PDIA3,PLCB2,PLCH2,PPM1J,PPM1L,PPP1R14C,PPP1R3A,PPP1R3C,PPP2R1B,PPP2R5E,PPP3CA,PPP3CB,PPP3CC,PPP3R1,PRKAG2,PRKAR1A,PRKAR2A,PRKAR2B,PRKCA,PRKCI,PRKG1
IL-6 Signaling	5.6	AKT3,HRAS,HSPB7,IL18RAP,IL1R2,IL1RAP,IL1RL1,IL1RL2,IL33,JAK2,LBP,MAP2K2,MAP2K3,MAP2K4,MAP2K6,MAP2K7,MAP3K14,MAP4K4,MAPK9,NFKB2,NFKBIE,NRAS,PTPN11,RAF1,RAP1B,RAP2B,RASD1,RASD2,RRAS2,SOCS3,SOS2,SRF,STAT3,TNFAIP6,TNFRSF1A,TNFRSF1B
nNOS Signaling in Skeletal Muscle Cells	5.58	CACNA1A,CACNA1B,CACNA1D,CACNA1S,CACNA2D1,CACNA2D4,CACNB4,CACNG4,Calm1 (includes others),CAMK4,CAPN3,CHRNA1,DMD,ITPR1,NOS1,RYR1,RYR3,SNTA1,SNTB1
Synaptic Long Term Potentiation	5.51	Calm1 (includes others),CAMK2A,CAMK2B,CAMK2G,CAMK4,EP300,GRIA3,GRIN3A,GRM1,HRAS,ITPR1,MAP2K2,NRAS,PDIA3,PLCB2,PLCH2,PPP1R14C,PPP1R1A,PPP1R3A,PPP1R3C,PPP3CA,PPP3CB,PPP3CC,PPP3R1,PRKAG2,PRKAR1A,PRKAR2A,PRKAR2B,PRKCA,PRKCI,RAF1,RAP1B,RAP2B,RASD1,RASD2,RRAS2
IGF-1 Signaling	5.48	AKT3,CCN2,GRB10,HRAS,IGFBP4,IGFBP5,JAK2,MAP2K2,NRAS,PRKAG2,PRKAR1A,PRKAR2A,PRKAR2B,PRKCI,PTPN11,RAF1,RAP1B,RAP2B,RASD1,RASD2,RRAS2,SFN,SOCS3,SOCS7,SOS2,SRF,STAT3,YWHAB,YWHAH,YWHAQ,YWHAZ
Neuroinflammation Signaling Pathway	5.45	ACVR1,ACVR1B,ACVR1C,AKT3,Aph1c,B2M,BACE2,BDNF,BIRC3,CASP1,CASP3,CASP8,CD86,CSF1R,CXCL10,FZD1,GABRR1,GDNF,GRIN3A,HLA-A,HLA-DMA,HLA-DMB,HLA-DQA1,HLA-DRB5,HLA-E,ICAM1,IDE,IFNGR1,IFNGR2,IRAK2,IRAK3,IRAK4,JAK2,KCNJ3,MAP2K4,MAPK4,MAPK9,MYD88,NAIP,Naip1 (includes others),NFATC1,NFE2L2,NFKB2,NLRP3,NOX4,P2RX7,PLA2G4E,PLA2G6,PPP3CA,PPP3CB,PPP3CC,PPP3R1,PTGS2,SLC1A3,SOD2,STAT1,SYK,TGFB1,TGFB2,TGFBR2,TIRAP,T…
IL-8 Signaling	5.44	AKT3,ARRB2,CCND1,CCND2,CCND3,EGFR,FNBP1,GNAI1,GNAI3,GNAL,GNB1,GNG2,GNG7,HRAS,ICAM1,IQGAP1,IRAK2,IRAK3,IRAK4,ITGAM,MAP2K2,MAP2K4,MAP4K4,MAPK9,MMP2,MYL12B,MYL2,NFKBIE,NOX4,NRAS,PLCB2,PLD4,PLD5,PRKCA,PRKCI,PTGS2,PTK2B,RAF1,RAP1B,RAP2B,RASD1,RASD2,RHOBTB1,RHOC,RHOH,RHOJ,RHOQ,RHOT2,RND3,RRAS2,VCAM1
3-phosphoinositide Degradation	5.43	ALPL,ATP1A1,CDC25B,CILP,DUSP13,DUSP14,DUSP15,DUSP28,DUSP4,DUSP5,DUSP8,ENTPD6,G6PC3,HACD2,INPP4A,INPP5F,INPPL1,NUDT16,NUDT3,NUDT5,PLPP7,PPIP5K1,PPM1J,PPM1L,PPP1R14C,PPP1R1A,PPP1R1C,PPP1R3A,PPP1R3C,PPP2R1B,PPP2R5E,PPP3CA,PPP3CB,PPP3CC,PPP3R1,PPP5C,PPTC7,PTPN11,PTPN12,PTPRC,PTPRF,PTPRO,PXYLP1,SIRPA,SOCS3,STYX,THTPA
Osteoarthritis Pathway	5.42	ADIPOQ,ALPL,ANKH,ANXA2,ANXA5,CASP1,CASP3,CASP8,CASQ1,CASR,CTNNA1,DDR2,FADD,FGFR1,FZD1,FZD10,FZD7,FZD9,H19,HDAC3,IL18RAP,IL1R2,IL1RAP,IL1RL1,IL1RL2,ITGA3,ITGA5,ITGA8,ITGA9,ITGAL,ITGAM,ITGB6,ITGB7,MEF2C,NFKB2,P2RX7,PPARG,PRKAA1,PRKAB2,PRKAG2,PRKAG3,PTGS2,RBP4,RUNX2,SMAD3,SMAD9,SOX9,TCF7L2,TGFB1,TGFBR2,TLR2,TLR4,TNFRSF1A,TNFRSF1B,WNT16
Dilated Cardiomyopathy Signaling Pathway	5.4	ABCC9,ACTA2,ADCY5,ADCY7,ADCY9,AKT3,CACNA1A,CACNA1B,CACNA1D,CACNA1S,CACNA2D1,CACNA2D4,CACNB4,CACNG4,CAMK2A,CAMK2B,CAMK2G,CAMK4,DMD,ITPR1,MYH10,MYH3,MYH4,MYH7B,MYH8,MYL2,MYL3,MYL4,MYO10,MYO5C,PRKAG2,PRKAR1A,PRKAR2A,PRKAR2B,PTPN11,SCN5A,SGCD,TNNC2,TTN
Complement System	5.39	C1QA,C1QB,C1QC,C1R,C1S,C2,C3,C4A/C4B,C5AR1,C6,C8G,CFD,CFH,ITGAM,MASP2,SERPING1
Autophagy	5.32	AKT1S1,AKT3,ARL8B,ATG101,ATG9A,Calm1 (includes others),CAMK4,CAMKK2,DAPK1,DAPK2,DRAM1,EIF2AK3,GNAI3,HGF,INSR,LAMP2,MAP2K2,MAP2K4,MAP2K7,MAPK9,MYC,MYD88,NFKB2,OPTN,PPM1J,PPM1L,PPP2R1B,PPP2R5E,PPP3CA,PPP3CB,PPP3CC,PPP3R1,PRKAA1,PRKAB2,PRKAG2,PRKAG3,PRKAR1A,PRKAR2A,PRKAR2B,RAB7A,RAF1,RB1CC1,SLC1A5,STX17,TFEB,TGFB1,TGFB2,TLR4,TNFRSF1A,TNFRSF1B,ULK1
Melatonin Signaling	5.31	Calm1 (includes others),CAMK2A,CAMK2B,CAMK2G,CAMK4,GNAI1,GNAI3,MAP2K2,MAP2K3,MAP2K4,MAP2K6,MAP2K7,PDIA3,PLCB2,PLCH2,PRKAG2,PRKAR1A,PRKAR2A,PRKAR2B,PRKCA,PRKCI,RAF1,RORC,SLC2A4
Neuregulin Signaling	5.22	AKT3,CDK5R1,EGFR,ERBB2,ERRFI1,HRAS,HSP90AA1,HSP90B1,ITGA3,ITGA5,ITGA8,ITGA9,ITGAL,ITGAM,ITGB6,ITGB7,MAP2K2,MYC,NRAS,NRG4,PICK1,PRKCA,PRKCI,PTPN11,RAF1,RAP1B,RAP2B,RASD1,RASD2,RRAS2,SOS2,STAT5A,STAT5B
Adrenomedullin signaling pathway	5.14	ADCY5,ADCY7,ADCY9,AKT3,C3,Calm1 (includes others),CAMK4,CASP3,CFH,HRAS,IL33,ITPR1,KCNH2,KCNN1,KCNN3,MAP2K2,MAP2K3,MAP2K4,MAP2K6,MAP2K7,MAPK4,MAPK9,MMP2,MYLK2,NFKB2,NPR3,NRAS,PDIA3,PLCB2,PLCH2,PPARG,PRKAG2,PRKAR1A,PRKAR2A,PRKAR2B,PRKG1,PTK2B,RAF1,RAP1B,RAP2B,RASD1,RASD2,RRAS2,RXRA,RXRG,SHC2,SOS2,TTN
Endocannabinoid Developing Neuron Pathway	5.14	ADCY5,ADCY7,ADCY9,AKT1S1,AKT3,CCND1,CNR1,GNAI1,GNAI3,GNAL,GNB1,GNG2,GNG7,HRAS,MAP2K2,MAP2K3,MAP2K4,MAP2K6,MAP2K7,MAPK4,MAPK9,NRAS,PRKAG2,PRKAR1A,PRKAR2A,PRKAR2B,RAF1,RAP1B,RAP1GAP,RAP2B,RASD1,RASD2,RRAS2,STAT3
Glioma Signaling	5.06	AKT3,Calm1 (includes others),CAMK2A,CAMK2B,CAMK2G,CAMK4,CCND1,CCND2,CCND3,CDK6,CDKN1A,CDKN2A,CDKN2C,E2F2,E2F6,EGFR,HDAC3,HRAS,IDH1,IDH3B,IDH3G,IGF2,MAP2K2,NRAS,PDGFRA,PRKCA,PRKCI,RAF1,RAP1B,RAP2B,RASD1,RASD2,RRAS2,SOS2
Oncostatin M Signaling	5.05	CHI3L1,HRAS,JAK2,MAP2K2,NRAS,OSMR,PLAU,RAF1,RAP1B,RAP2B,RASD1,RASD2,RRAS2,STAT1,STAT3,STAT5A,STAT5B
G-Protein Coupled Receptor Signaling	5.02	ADCY5,ADCY7,ADCY9,ADRA1A,ADRB2,ADRB3,AKT3,CAMK2A,CAMK2B,CAMK2G,CAMK4,CHRM3,CNR1,DUSP4,FYN,GNAI1,GNAI3,GNAL,GRM1,HCAR2,HRAS,LPAR1,LTB4R,MAP2K2,MAP3K8,MC2R,NFKB2,NFKBIE,NPR3,NRAS,PDE10A,PDE1A,PDE3B,PDE4A,PDE7A,PDE7B,PDE8B,PLCB2,PRKAG2,PRKAR1A,PRKAR2A,PRKAR2B,PRKCA,PTGER2,PTGER3,PTGER4,PTGIR,PTK2B,RAF1,RAP1B,RAP1GAP,RAP2B,RASD1,RASD2,RGS10,RGS2,RGS7,RRAS2,SOS2,STAT3,VIPR1
IL-1 Signaling	5.01	ADCY5,ADCY7,ADCY9,ECSIT,GNAI1,GNAI3,GNAL,GNB1,GNG2,GNG7,IL1RAP,IRAK2,IRAK3,IRAK4,MAP2K3,MAP2K4,MAP2K6,MAP2K7,MAP3K14,MAPK9,MYD88,NFKB2,NFKBIE,PRKAG2,PRKAR1A,PRKAR2A,PRKAR2B,TAB2
TCA Cycle II (Eukaryotic)	4.97	ACO2,CS,FH,IDH3A,IDH3B,IDH3G,MDH1,MDH2,OGDH,SDHA,SDHC,SUCLG1
Role of PKR in Interferon Induction and Antiviral Response	4.95	APAF1,ATF3,BID,CASP1,CASP3,CASP8,COLEC12,CYC1,DDX58,FADD,FCGR1A,HSP90AA1,HSP90B1,HSPA1A/HSPA1B,Hspa1b,IFNAR2,IFNGR1,IFNGR2,IRF9,MAP2K3,MAP2K4,MAP2K6,MAP2K7,MAPK9,MYD88,NFKB2,NFKBIE,NLRP3,STAT1,STAT2,STAT3,TAB2,TIRAP,TLR3,TLR4,TNFRSF1A
Reelin Signaling in Neurons	4.9	AKT3,APBB1,ARHGEF2,ARHGEF9,ARPC5,ARPC5L,CAMK2A,CAMK2B,CAMK2G,CDK5R1,CFL1,CNR1,DNAH1,DNAH10,FGR,FYN,GRIN3A,ITGA3,ITGA5,MAP1B,MAP2K2,MAP2K3,MAP2K4,MAP2K6,MAP2K7,MAP3K10,MAPK9,PAFAH1B1,PAFAH1B3,PDK2,PDK3,RAP1B,RAPGEF1,VLDLR
3-phosphoinositide Biosynthesis	4.89	ALPL,ATP1A1,CDC25B,CILP,DUSP13,DUSP14,DUSP15,DUSP28,DUSP4,DUSP5,DUSP8,ENTPD6,G6PC3,HACD2,INPP5F,INPPL1,NUDT16,NUDT3,NUDT5,PI4K2B,PIP4K2A,PLPP7,PPIP5K1,PPM1J,PPM1L,PPP1R14C,PPP1R1A,PPP1R1C,PPP1R3A,PPP1R3C,PPP2R1B,PPP2R5E,PPP3CA,PPP3CB,PPP3CC,PPP3R1,PPP5C,PPTC7,PTPN11,PTPN12,PTPRC,PTPRF,PTPRO,PXYLP1,SIRPA,SOCS3,STYX,THTPA
Gap Junction Signaling	4.85	ACTA2,ADCY5,ADCY7,ADCY9,AKT3,CSNK1G2,EGFR,GNAI1,GNAI3,GRIA3,HRAS,ITPR1,LPAR1,MAP2K2,NPR3,NRAS,PDIA3,PLCB2,PLCH2,PPP3CA,PPP3CB,PPP3CC,PPP3R1,PRKAG2,PRKAR1A,PRKAR2A,PRKAR2B,PRKCA,PRKCI,PRKG1,RAF1,RAP1B,RAP2B,RASD1,RASD2,RRAS2,SOS2,TJP2,TUBA1A,TUBA1B,TUBA1C,TUBA8,TUBB,TUBB2A,TUBB2B,TUBB4B,TUBB6
p70S6K Signaling	4.84	AKT3,EEF2K,EGFR,F2R,F2RL1,F2RL3,GNAI1,GNAI3,HRAS,IGHM,IL4R,MAP2K2,NRAS,PDIA3,PLCB2,PLCH2,PPM1J,PPM1L,PPP2R1B,PPP2R5E,PRKCA,PRKCI,RAF1,RAP1B,RAP2B,RASD1,RASD2,RRAS2,SFN,SOS2,SYK,YWHAB,YWHAH,YWHAQ,YWHAZ
14-3-3-mediated Signaling	4.82	AKT1S1,AKT3,HRAS,MAP2K2,MAP2K4,MAPK9,NRAS,PDIA3,PLCB2,PLCH2,PRKCA,PRKCI,RAF1,RAP1B,RAP2B,RASD1,RASD2,RRAS2,SFN,TNFRSF1A,TUBA1A,TUBA1B,TUBA1C,TUBA8,TUBB,TUBB2A,TUBB2B,TUBB4B,TUBB6,VIM,YWHAB,YWHAH,YWHAQ,YWHAZ
Death Receptor Signaling	4.82	ACTA2,APAF1,ARHGDIB,BID,BIRC3,CASP3,CASP8,CRADD,CYC1,FADD,GAS2,HSPB7,MAP2K4,MAP2K7,MAP3K14,MAP4K4,NAIP,Naip1 (includes others),NFKB2,NFKBIE,PARP14,PARP4,PARP6,PARP9,TNFRSF1A,TNFRSF1B,TNFSF12,TNKS2
PI3K Signaling in B Lymphocytes	4.82	AKT3,ATF3,C3,Calm1 (includes others),CAMK2A,CAMK2B,CAMK2G,CAMK4,FCGR2B,FYN,HRAS,IGHM,IL4R,Irs3,ITPR1,MAP2K2,NFATC1,NFKB2,NFKBIE,NRAS,PDIA3,PLCB2,PLCH2,PPP3CA,PPP3CB,PPP3CC,PPP3R1,PRKCI,PTPRC,RAF1,RAP1B,RAP2B,RASD1,RASD2,RRAS2,SYK,TLR4
Natural Killer Cell Signaling	4.79	AKT3,B2M,CD244,CD48,CFL1,FCER1G,FCGR2A,FCGR3A/FCGR3B,FYN,HLA-A,HLA-E,HRAS,HSPA1A/HSPA1B,Hspa1b,IL12RB2,IL18RAP,IL2RB,IRAK4,ITGAL,JAK2,KLRB1,LCP2,MAP2K2,MAP2K3,MAP3K10,MAP3K13,MAP3K14,MAP3K8,MYD88,NFATC1,NFKB2,NRAS,PAK1,PAK3,PTK2B,PTPN11,RAF1,RAP1B,RAP2B,RASD1,RASD2,RRAS2,SOS2,SYK,TYROBP,WAS,WIPF1
Chronic Myeloid Leukemia Signaling	4.75	AKT3,CCND1,CCND2,CCND3,CDK6,CDKN1A,CDKN2A,CTBP1,E2F2,E2F6,HDAC3,HRAS,MAP2K2,MYC,NFKB2,NRAS,PTPN11,RAF1,RAP1B,RAP2B,RASD1,RASD2,RRAS2,SMAD3,SOS2,STAT5A,STAT5B,TGFB1,TGFB2,TGFBR2
PAK Signaling	4.7	ARHGAP10,CASP3,CFL1,HRAS,ITGA3,ITGA5,ITGA8,ITGA9,ITGAL,ITGAM,ITGB6,ITGB7,MAP2K2,MAP2K4,MAPK9,MYL12A,MYL12B,MYL2,MYL3,MYL4,NRAS,PAK1,PAK3,PDGFRA,PTK2B,RAF1,RAP1B,RAP2B,RASD1,RASD2,RRAS2,SOS2
p38 MAPK Signaling	4.7	CDC25B,EEF2K,FADD,HMGN1,HSPB7,IL18RAP,IL1R2,IL1RAP,IL1RL1,IL1RL2,IL33,IRAK2,IRAK3,IRAK4,MAP2K3,MAP2K4,MAP2K6,MAPKAPK3,MEF2C,MYC,PLA2G4E,PLA2G6,RPS6KA2,SRF,STAT1,TAB2,TGFB1,TGFB2,TGFBR2,TIFA,TNFRSF1A,TNFRSF1B
Axonal Guidance Signaling	4.69	ADAMTS20,AFG3L2,AKT3,ARPC5,ARPC5L,BAIAP2,BDNF,BMP1,CFL1,ECE2,EFNA5,EIF4E,ERBB2,FYN,FZD1,FZD10,FZD7,FZD9,GNAI1,GNAI3,GNAL,GNB1,GNG2,GNG7,HERC2,HRAS,ITGA3,ITGA5,ITGA8,ITGA9,ITGAL,ITGAM,ITGB6,ITGB7,KCNJ12,MAP2K2,MMP2,MYL12A,MYL12B,MYL2,MYL3,MYL4,NFATC1,NGEF,NRAS,NTF4,NTRK2,PAK1,PAK3,PDIA3,PLCB2,PLCH2,PLXNA3,PLXNB2,PPP3CA,PPP3CB,PPP3CC,PPP3R1,PRKAG2,PRKAR1A,PRKAR2A,PRKAR2B,PRKCA,PRKCI,PTPN11,RAF1,RAP…
CXCR4 Signaling	4.68	ADCY5,ADCY7,ADCY9,AKT3,ELMO1,FNBP1,GNAI1,GNAI3,GNAL,GNB1,GNG2,GNG7,HRAS,ITPR1,MAP2K2,MAP2K4,MAPK9,MYL12A,MYL12B,MYL2,MYL3,MYL4,NRAS,PAK1,PAK3,PLCB2,PRKCA,PRKCI,RAF1,RAP1B,RAP2B,RASD1,RASD2,RHOBTB1,RHOC,RHOH,RHOJ,RHOQ,RHOT2,RND3,RRAS2
G Beta Gamma Signaling	4.66	AKT3,CACNA1A,CACNA1B,CACNA1D,CACNA1S,CACNA2D1,CACNA2D4,CACNB4,CACNG4,EGFR,GNAI1,GNAI3,GNAL,GNB1,GNG2,GNG7,HRAS,ITPR1,KCNJ3,NRAS,PAK1,PRKAG2,PRKAR1A,PRKAR2A,PRKAR2B,PRKCA,PRKCI,RAF1,RAP1B,RAP2B,RASD1,RASD2,RRAS2,SOS2
Semaphorin Neuronal Repulsive Signaling Pathway	4.64	AKT3,CD44,CFL1,DPYSL3,ERBB2,FARP1,FYN,ITGA3,ITGA5,ITGA8,ITGA9,ITGAL,ITGAM,ITGB6,ITGB7,MAP2K2,MAP2K3,MAP2K4,MAP2K6,MAP2K7,MYL12A,MYL12B,MYL2,MYL3,MYL4,PAK1,PAK3,PDE4A,PLXNA3,PRKAG2,PRKAR1A,PRKAR2A,PRKAR2B,PRKG1,SEMA3F,SEMA5A,SEMA6C,VCAN
Cholecystokinin/Gastrin-mediated Signaling	4.62	EGFR,FNBP1,HRAS,IL33,ITPR1,MAP2K2,MAP2K3,MAP2K4,MAP2K6,MAPK9,MEF2C,NRAS,PLCB2,PRKCA,PRKCI,PTGS2,PTK2B,RAF1,RAP1B,RAP2B,RASD1,RASD2,RHOBTB1,RHOC,RHOH,RHOJ,RHOQ,RHOT2,RND3,RRAS2,SOS2,SRF
PFKFB4 Signaling Pathway	4.59	GCK,HK1,HK2,MAP2K2,MAP2K3,MAP2K4,MAP2K6,MAP2K7,PFKFB4,PFKM,PRKAG2,PRKAR1A,PRKAR2A,PRKAR2B,TGFB1,TGFB2,TKT
Type II Diabetes Mellitus Signaling	4.57	ACSL5,ACSL6,ADIPOQ,ADIPOR1,AKT3,CACNA1A,CACNA1B,CACNA1D,CACNA1S,CACNA2D1,CACNA2D4,CACNB4,CACNG4,GCK,INSR,Irs3,ITPR1,KCNJ11,MAP2K4,MAP2K7,MAP3K14,MAPK9,NFKB2,NFKBIE,PKM,PPARG,PRKAA1,PRKAB2,PRKAG2,PRKAG3,PRKCA,PRKCI,SLC2A4,SMPD1,SOCS3,SOCS7,TNFRSF1A,TNFRSF1B
IL-3 Signaling	4.54	AKT3,CSF2RB,HRAS,JAK2,MAP2K2,NRAS,PAK1,PPP3CA,PPP3CB,PPP3CC,PPP3R1,PRKCA,PRKCI,RAF1,RAP1B,RAP2B,RAPGEF1,RASD1,RASD2,RRAS2,STAT1,STAT3,STAT5A,STAT5B
ILK Signaling	4.51	ACTA2,ACTN1,ACTN2,Actn3,AKT3,CASP3,CCND1,CFL1,FBLIM1,FNBP1,Irs3,ITGB6,ITGB7,KRT18,LIMS1,MAP2K4,MAP2K6,MAPK9,MYC,MYH10,MYH3,MYH4,MYH7B,MYH8,MYL2,MYL3,MYL4,MYO10,MYO5C,NFKB2,PARVA,PPM1J,PPM1L,PPP2R1B,PPP2R5E,PTGS2,RHOBTB1,RHOC,RHOH,RHOJ,RHOQ,RHOT2,RICTOR,RND3,TNFRSF1A,VIM
Induction of Apoptosis by HIV1	4.49	APAF1,BID,BIRC3,CASP3,CASP8,CYC1,FADD,MAP2K4,MAP2K7,MAP3K14,MAPK9,NAIP,Naip1 (includes others),NFKB2,NFKBIE,SLC25A10,SLC25A3,SLC25A4,SLC25A5,TNFRSF1A,TNFRSF1B
Thrombin Signaling	4.48	ADCY5,ADCY7,ADCY9,AKT3,ARHGEF2,ARHGEF9,CAMK2A,CAMK2B,CAMK2G,CAMK4,EGFR,F2R,F2RL3,FNBP1,GNAI1,GNAI3,GNAL,GNB1,GNG2,GNG7,HRAS,ITPR1,MAP2K2,MYL12A,MYL12B,MYL2,MYL3,MYL4,NFKB2,NRAS,PDIA3,PLCB2,PLCH2,PRKCA,PRKCI,RAF1,RAP1B,RAP2B,RASD1,RASD2,RHOBTB1,RHOC,RHOH,RHOJ,RHOQ,RHOT2,RND3,RRAS2
nNOS Signaling in Neurons	4.45	Calm1 (includes others),CAMK2A,CAMK4,CAPN1,CAPN2,CAPN3,CAPN7,GRIN3A,NOS1,PFKM,PPP3CA,PPP3CB,PPP3CC,PPP3R1,PRKCA,PRKCI,RASD1
Regulation of Actin-based Motility by Rho	4.44	ACTA2,ARPC5,ARPC5L,BAIAP2,CFL1,FNBP1,ITGA3,ITGA5,ITGA8,ITGA9,ITGAL,ITGAM,ITGB6,ITGB7,MYL12A,MYL12B,MYL2,MYL3,MYL4,PAK1,PAK3,PIP4K2A,RHOBTB1,RHOC,RHOH,RHOJ,RHOQ,RHOT2,RND3,WAS,WIPF1
B Cell Receptor Signaling	4.41	AKT3,APBB1IP,Calm1 (includes others),CAMK2A,CAMK2B,CAMK2G,CAMK4,CFL1,EBF1,FCGR2A,FCGR2B,HRAS,IGHM,INPP5F,INPPL1,MAP2K2,MAP2K3,MAP2K4,MAP2K6,MAP2K7,MAP3K10,MAP3K13,MAP3K14,MAP3K8,MAPK9,MEF2C,NFATC1,NFKB2,NFKBIE,NRAS,PPP3CA,PPP3CB,PPP3CC,PPP3R1,PTK2B,PTPN11,PTPRC,RAF1,RAP1B,RAP2B,RASD1,RASD2,RRAS2,SOS2,SYK
TGF-β Signaling	4.36	ACVR1,ACVR1B,ACVR1C,AMHR2,EP300,HRAS,MAP2K2,MAP2K3,MAP2K4,MAP2K6,MAPK9,NRAS,RAF1,RAP1B,RAP2B,RASD1,RASD2,RRAS2,RUNX2,SMAD3,SMAD9,SOS2,TGFB1,TGFB2,TGFBR2,TGIF1,ZFYVE9
Role of MAPK Signaling in the Pathogenesis of Influenza	4.35	AKT3,CASP3,CXCL10,HRAS,MAP2K2,MAP2K3,MAP2K4,MAP2K6,MAP2K7,MAPK9,NRAS,PLA2G4E,PLA2G6,PLA2G7,PLAAT1,PRKCA,PTGS2,RABGEF1,RAF1,RAP1B,RAP2B,RASD1,RASD2,RRAS2
Prolactin Signaling	4.35	EP300,FYN,HRAS,JAK2,KCNMA1,KCNU1,MAP2K2,MYC,NRAS,PRKCA,PRKCI,PTPN11,RAF1,RAP1B,RAP2B,RASD1,RASD2,RRAS2,SOCS3,SOCS7,SOS2,STAT1,STAT3,STAT5A,STAT5B
Tight Junction Signaling	4.34	ACTA2,AKT3,ARHGEF2,BET1L,CEBPA,CLDN1,CLDN19,CLDN2,CTNNA1,EPB41,GPAA1,MAGI2,MPDZ,MYH10,MYH3,MYH4,MYH7B,MYH8,MYL2,MYL3,MYL4,MYO10,MYO5C,NFKB2,PPM1J,PPM1L,PPP2R1B,PPP2R5E,PRKAG2,PRKAR1A,PRKAR2A,PRKAR2B,PRKCI,RAB13,STX1B,TGFB1,TGFB2,TGFBR2,TJP2,TNFRSF1A,TNFRSF1B,VTI1A
Apelin Endothelial Signaling Pathway	4.33	ADCY5,ADCY7,ADCY9,AKT3,Calm1 (includes others),CAMK4,GNAI1,GNAI3,GNAL,GNB1,GNG2,GNG7,HRAS,ICAM1,MAP2K2,MAP2K4,MAPK9,MEF2C,NFKB2,NRAS,PLCB2,PRKAA1,PRKAB2,PRKAG2,PRKAG3,PRKCA,PRKCI,RAF1,RAP1B,RAP2B,RASD1,RASD2,RRAS2,SMAD3,VCAM1
Netrin Signaling	4.26	CACNA1A,CACNA1B,CACNA1D,CACNA1S,CACNA2D1,CACNA2D4,CACNB4,CACNG4,ENAH,ITPR1,NFATC1,PPP3CA,PPP3CB,PPP3CC,PPP3R1,PRKAG2,PRKAR1A,PRKAR2A,PRKAR2B,PRKG1,RYR1,RYR3
TREM1 Signaling	4.25	AKT3,CASP1,CD86,FCGR2B,ICAM1,IL1RL1,ITGA5,JAK2,MYD88,Naip1 (includes others),NFKB2,NLRC3,Nlrp1a,NLRP3,STAT3,STAT5A,STAT5B,TLR2,TLR3,TLR4,TLR5,TLR7,TYROBP
Inflammasome pathway	4.22	AIM2,CASP1,CASP8,MYD88,NAIP,NEK7,NFKB2,NLRP3,P2RX7,TLR4
Actin Cytoskeleton Signaling	4.19	ACTA2,ACTN1,ACTN2,Actn3,ARHGAP24,ARPC5,ARPC5L,BAIAP2,CFL1,EZR,F2R,FGD3,FGF10,FGF13,HRAS,IQGAP1,ITGA3,ITGA5,ITGA8,ITGA9,ITGAL,ITGAM,ITGB6,ITGB7,LBP,MAP2K2,MSN,MYH10,MYH3,MYH4,MYH7B,MYH8,MYL12A,MYL12B,MYL2,MYL3,MYL4,MYLK2,MYO10,MYO5C,NCKAP1L,NRAS,PAK1,PAK3,RAF1,RAP1B,RAP2B,RASD1,RASD2,RRAS2,SOS2,TTN,WAS
Superpathway of Inositol Phosphate Compounds	4.19	ALPL,ATP1A1,CDC25B,CILP,DUSP13,DUSP14,DUSP15,DUSP28,DUSP4,DUSP5,DUSP8,ENTPD6,G6PC3,HACD2,INPP5A,INPP5F,INPPL1,NUDT16,NUDT3,NUDT5,PI4K2B,PIP4K2A,PLCB2,PLCH2,PLPP7,PPIP5K1,PPM1J,PPM1L,PPP1R14C,PPP1R1A,PPP1R1C,PPP1R3A,PPP1R3C,PPP2R1B,PPP2R5E,PPP3CA,PPP3CB,PPP3CC,PPP3R1,PPP5C,PPTC7,PTPN11,PTPN12,PTPRC,PTPRF,PTPRO,PXYLP1,SIRPA,SOCS3,STYX,THTPA
Synaptogenesis Signaling Pathway	4.18	ADCY5,ADCY7,ADCY9,AKT3,ARPC5,ARPC5L,BDNF,BET1L,CACNA1B,CACNA2D1,CACNB4,Calm1 (includes others),CAMK2A,CAMK2B,CAMK2G,CAMK4,CDH11,CDH22,CDH23,CDH4,CFL1,CHN1,CNTNAP2,EFNA5,EIF4EBP2,FARP1,FGR,FYN,GPAA1,GRIA3,GRIN3A,GRM1,HRAS,ITPR1,MAP1B,NAP1L4,NRAS,NTRK2,PAFAH1B1,PAK1,PRKAG2,PRKAR1A,PRKAR2A,PRKAR2B,RAB3A,RAF1,RAP1B,RAP2B,RAPGEF1,RASD1,RASD2,RRAS2,SHC2,SOS2,STX1B,STXBP4,SYN1,SYT3,THBS1,THBS2,THBS4,VLD…
Glioma Invasiveness Signaling	4.16	CD44,F2R,FNBP1,HRAS,MMP2,NRAS,PLAU,RAP1B,RAP2B,RASD1,RASD2,RHOBTB1,RHOC,RHOH,RHOJ,RHOQ,RHOT2,RND3,RRAS2,TIMP1,TIMP2,TIMP4
Renin-Angiotensin Signaling	4.13	ADCY5,ADCY7,ADCY9,HRAS,ITPR1,JAK2,MAP2K2,MAP2K4,MAPK9,NFKB2,NRAS,PAK1,PAK3,PRKAG2,PRKAR1A,PRKAR2A,PRKAR2B,PRKCA,PRKCI,PTGER2,PTK2B,RAF1,RAP1B,RAP2B,RASD1,RASD2,RRAS2,SHC2,SOS2,STAT1,STAT3
Gαq Signaling	4.13	ADRA1A,AKT3,Calm1 (includes others),CAMK4,CHRM3,EPM2A,FNBP1,GNAI1,GNAI3,GNAL,GNB1,GNG2,GNG7,GRM1,GYS1,ITPR1,MAP2K2,NFATC1,NFKB2,NFKBIE,PLCB2,PLD4,PLD5,PPP3CA,PPP3CB,PPP3CC,PPP3R1,PRKCA,PRKCI,PTK2B,RAF1,RGS2,RGS7,RHOBTB1,RHOC,RHOH,RHOJ,RHOQ,RHOT2,RND3
Systemic Lupus Erythematosus In B Cell Signaling Pathway	4.1	AKT3,Calm1 (includes others),CAMK4,CCND1,CCND2,CCND3,FCGR2A,FCGR2B,FGR,FOXO4,FOXO6,FYN,HRAS,IFNAR2,IFNGR1,IFNGR2,IGHM,IL33,INPP5F,INPPL1,IRAK4,IRF9,JAK2,LILRB3,MAP2K2,MAP3K14,MAP4K4,MYC,MYD88,NFATC1,NFKB2,NRAS,PPP3CA,PPP3CB,PPP3CC,PPP3R1,PRKCA,PRKCI,PTPN11,RAF1,RAP1B,RAP2B,RASD1,RASD2,RASGRP3,RRAS2,SHC2,SOS2,STAT1,STAT2,STAT3,STING1,SYK,TGFB1,TGFB2,TLR3,TLR7,TNFSF12
Ferroptosis Signaling Pathway	4.09	ACACA,ALOX5,ANGPTL4,ARF4,ARF6,BID,CDKN1A,EIF2AK3,EMP1,GCH1,HRAS,MAP2K2,NFE2L2,NOX4,NRAS,PRKAA1,PRKAB2,PRKAG2,PRKAG3,RAF1,RAP1B,RAP2B,RASD1,RASD2,RRAS2,SAT1,SLC11A2,SLC1A5,SLC38A1,STAT3,TF,TFRC
cAMP-mediated signaling	4.09	ADCY5,ADCY7,ADCY9,ADRB2,ADRB3,AKAP6,Calm1 (includes others),CAMK2A,CAMK2B,CAMK2G,CAMK4,CHRM3,Cngb1,CNR1,DUSP4,GNAI1,GNAI3,GNAL,HCAR2,LPAR1,LTB4R,MAP2K2,MC2R,NPR3,PDE10A,PDE1A,PDE3B,PDE4A,PDE7A,PDE7B,PDE8B,PKIA,PPP3CA,PPP3CB,PPP3CC,PPP3R1,PRKAR1A,PRKAR2A,PRKAR2B,PTGER2,PTGER3,PTGER4,PTGIR,RAF1,RAP1GAP,RGS10,RGS2,RGS7,STAT3,VIPR1
Cyclins and Cell Cycle Regulation	4.07	CCNA2,CCNB2,CCND1,CCND2,CCND3,CCNH,CDC34,CDK1,CDK2,CDK6,CDKN1A,CDKN2A,CDKN2C,E2F2,E2F6,HDAC3,PPM1J,PPM1L,PPP2R1B,PPP2R5E,RAF1,SKP2,TGFB1,TGFB2
TR/RXR Activation	4.07	ACACA,AKT3,ATP2A1,BCL3,CAMK4,DIO2,EP300,F10,FASN,GPS2,HDAC3,HP,KLF9,ME1,NCOR2,PCK1,PDE3B,RCAN2,RXRA,RXRG,SLC16A3,STRBP,THRSP,UCP2
Myc Mediated Apoptosis Signaling	4.06	ADRB2,ADRB3,APAF1,BID,CASP3,CASP8,CDKN2A,CRADD,FADD,MYC,NFKB2,PRKAG2,PRKAR1A,PRKAR2A,PRKAR2B,TNFRSF1A,TNFRSF1B
Phagosome Formation	4.03	C5AR1,CLEC7A,FCER1G,FCGR1A,FCGR2A,FCGR2B,FCGR3A/FCGR3B,Fcrls,FNBP1,ITGA3,ITGA5,ITGA8,ITGA9,ITGAL,ITGAM,ITGB6,ITGB7,MRC1,PDIA3,PLCB2,PLCH2,PRKCA,PRKCI,RHOBTB1,RHOC,RHOH,RHOJ,RHOQ,RHOT2,RND3,SYK,TLR2,TLR3,TLR4,TLR5,TLR7
Rac Signaling	4.02	ANK1,ARPC5,ARPC5L,BAIAP2,CD44,CDK5R1,CFL1,HRAS,IQGAP1,ITGA3,ITGA5,ITGA8,ITGA9,ITGAL,ITGAM,ITGB6,ITGB7,MAP2K2,MAP2K4,MAP2K7,NFKB2,NOX4,NRAS,PAK1,PAK3,PIP4K2A,PRKCI,PTK2B,RAF1,RAP1B,RAP2B,RASD1,RASD2,RRAS2
Putrescine Degradation III	4	ALDH1A1,ALDH1A2,ALDH3B1,Aldh3b2,ALDH4A1,ALDH9A1,IL4I1,MAOB,SAT1,SMOX
FAK Signaling	3.96	ACTA2,AKT3,CAPN1,CAPN2,CAPN3,CAPN7,EGFR,FYN,HRAS,ITGA3,ITGA5,ITGA8,ITGA9,ITGAL,ITGAM,ITGB6,ITGB7,MAP2K2,NRAS,PAK1,PAK3,RAF1,RAP1B,RAP2B,RASD1,RASD2,RRAS2,SOS2,TNS1,WAS
Tryptophan Degradation X (Mammalian, via Tryptamine)	3.96	Akr1b10,ALDH1A1,ALDH1A2,ALDH3B1,Aldh3b2,ALDH4A1,ALDH9A1,DDC,IL4I1,MAOB,SMOX
LXR/RXR Activation	3.92	ABCG1,ACACA,APOD,C3,C4A/C4B,CLU,CYP51A1,FASN,IL18RAP,IL1R2,IL1RAP,IL1RL1,IL1RL2,IL33,LBP,LYZ,NCOR2,NFKB2,PON1,PON3,PTGS2,RBP4,RXRA,RXRG,SAA1,SCD,TF,TLR3,TLR4,TNFRSF1A,TNFRSF1B
Production of Nitric Oxide and Reactive Oxygen Species in Macrophages	3.92	AKT3,APOD,CLU,FNBP1,IFNGR1,IFNGR2,JAK2,LYZ,MAP2K4,MAP2K7,MAP3K10,MAP3K13,MAP3K14,MAP3K8,MAPK9,NFKB2,NFKBIE,PON1,PPM1J,PPM1L,PPP1R14C,PPP1R3A,PPP1R3C,PPP2R1B,PPP2R5E,PRKCA,PRKCI,RAP1B,RBP4,RHOBTB1,RHOC,RHOH,RHOJ,RHOQ,RHOT2,RND3,SIRPA,SPI1,STAT1,TLR2,TLR4,TNFRSF1A,TNFRSF1B
Cardiac β-adrenergic Signaling	3.9	ADCY5,ADCY7,ADCY9,AKAP6,ATP2A1,CACNA1A,CACNA1B,CACNA1D,CACNA1S,CACNA2D1,CACNA2D4,CACNB4,CACNG4,GNAI1,GNAI3,GNAL,GNB1,GNG2,GNG7,PDE10A,PDE1A,PDE3B,PDE4A,PDE7A,PDE7B,PDE8B,PKIA,PPM1J,PPM1L,PPP1R14C,PPP1R1A,PPP1R3A,PPP1R3C,PPP2R1B,PPP2R5E,PRKAG2,PRKAR1A,PRKAR2A,PRKAR2B,SLC8A1
Paxillin Signaling	3.82	ACTA2,ACTN1,ACTN2,Actn3,ARF6,HRAS,ITGA3,ITGA5,ITGA8,ITGA9,ITGAL,ITGAM,ITGB6,ITGB7,MAP2K4,MAPK9,NRAS,PAK1,PAK3,PARVA,PTK2B,PTPN12,RAP1B,RAP2B,RASD1,RASD2,RRAS2,SOS2
CD27 Signaling in Lymphocytes	3.79	APAF1,BID,CASP3,CASP8,CD27,CYC1,MAP2K2,MAP2K3,MAP2K4,MAP2K6,MAP2K7,MAP3K10,MAP3K13,MAP3K14,MAP3K8,MAPK9,NFKB2,NFKBIE
Dopamine Receptor Signaling	3.78	ADCY5,ADCY7,ADCY9,DDC,GCH1,IL4I1,MAOB,PCBD1,PPM1J,PPM1L,PPP1R14C,PPP1R3A,PPP1R3C,PPP2R1B,PPP2R5E,PRKAG2,PRKAR1A,PRKAR2A,PRKAR2B,QDPR,SMOX,SPR
Salvage Pathways of Pyrimidine Ribonucleotides	3.77	AK1,AK4,APOBEC1,CDK1,CDK2,CDK6,DAPK1,DYRK1A,MAP2K2,MAP2K3,MAP2K4,MAP2K6,MAP3K8,MAPK9,NME5,PAK1,PAK3,PCK1,PIM1,PLK1,PRKAA1,PSTK,UCK1,UCK2,UCKL1,UPP1
IL-10 Signaling	3.77	FCGR2A,FCGR2B,IL10RA,IL10RB,IL18RAP,IL1R2,IL1RAP,IL1RL1,IL1RL2,IL33,IL4R,LBP,MAP2K3,MAP2K4,MAP2K6,MAP3K14,MAP4K4,NFKB2,NFKBIE,SOCS3,STAT3
Sperm Motility	3.76	AXL,Calm1 (includes others),CAMK4,CLK3,Cngb1,CSF1R,CSF2RA,DDR2,DYRK1A,EGFR,ERBB2,FGFR1,FGFR2,FGR,FYN,GNAI1,GNAI3,GNAL,GNB1,GNG2,GNG7,INSR,ITPR1,JAK2,LMTK2,MAP2K3,MAP2K4,MAP2K6,MAP2K7,NTRK2,PDE1A,PDE4A,PDGFRA,PDIA3,PLA2G4E,PLA2G6,PLA2G7,PLAAT1,PLCB2,PLCH2,PRKAG2,PRKAR1A,PRKAR2A,PRKAR2B,PRKCA,PRKCI,PRKG1,PTK2B,RYK,SLC12A2,SLC16A10,SYK,TWF1
fMLP Signaling in Neutrophils	3.75	ARPC5,ARPC5L,Calm1 (includes others),CAMK4,GNAI1,GNAI3,GNAL,GNB1,GNG2,GNG7,HRAS,ITPR1,MAP2K2,NFATC1,NFKB2,NFKBIE,NOX4,NRAS,PLCB2,PPP3CA,PPP3CB,PPP3CC,PPP3R1,PRKCA,PRKCI,RAF1,RAP1B,RAP2B,RASD1,RASD2,RRAS2,WAS
Role of Osteoblasts, Osteoclasts and Chondrocytes in Rheumatoid Arthritis	3.75	AKT3,ALPL,BIRC3,BMP1,Calm1 (includes others),CAMK4,CSF1R,CSNK1G2,DKK3,DVL1,FZD1,FZD10,FZD7,FZD9,IL18RAP,IL1R2,IL1RAP,IL1RL1,IL1RL2,IL33,ITGA5,MAP2K3,MAP2K4,MAP2K6,MAP2K7,MAP3K14,MAPK9,NAIP,Naip1 (includes others),NFATC1,NFKBIE,PPP3CA,PPP3CB,PPP3CC,PPP3R1,PTK2B,RUNX2,SFRP1,SMAD9,TAB2,TCF7L2,TGFB1,TNFRSF1A,TNFRSF1B,WNT11,WNT16,WNT4,WNT9A
Antigen Presentation Pathway	3.73	B2M,CALR,CANX,CD74,HLA-A,HLA-DMA,HLA-DMB,HLA-DQA1,HLA-DRB5,HLA-E,PDIA3,PSMB8,TAP1,TAPBP
Hepatic Cholestasis	3.72	ABCB4,ABCC2,ADCY5,ADCY7,ADCY9,ATP8B1,CYP27A1,ESR1,HSD3B7,IL18RAP,IL1R2,IL1RAP,IL1RL1,IL1RL2,IL33,INSR,IRAK2,IRAK3,IRAK4,LBP,MAP2K4,MAP3K14,MAPK9,MYD88,NFKB2,NFKBIE,PRKAG2,PRKAR1A,PRKAR2A,PRKAR2B,PRKCA,PRKCI,RXRA,SLCO3A1,TGFB1,TGFB2,TIRAP,TJP2,TLR4,TNFRSF1A,TNFRSF1B,TNFSF12
Toll-like Receptor Signaling	3.69	ECSIT,IL1RL1,IL33,IRAK2,IRAK3,IRAK4,LBP,MAP2K3,MAP2K4,MAP2K6,MAP3K14,MAP4K4,MYD88,NFKB2,TAB2,TIRAP,TLR2,TLR3,TLR4,TLR5,TLR7,UBC
Thrombopoietin Signaling	3.68	HRAS,JAK2,MAP2K2,MYC,NRAS,PRKCA,PRKCI,PTPN11,RAF1,RAP1B,RAP2B,RASD1,RASD2,RRAS2,STAT1,STAT3,STAT5A,STAT5B,THPO
Remodeling of Epithelial Adherens Junctions	3.67	ACTA2,ACTN1,ACTN2,Actn3,ARF6,ARPC5,ARPC5L,CTNNA1,HGF,IQGAP1,RAB7A,TUBA1A,TUBA1B,TUBA1C,TUBA8,TUBB,TUBB2A,TUBB2B,TUBB4B,TUBB6
Gαi Signaling	3.66	ADCY5,ADCY7,ADCY9,CNR1,GNAI1,GNAI3,GNAL,GNB1,GNG2,GNG7,HCAR2,HRAS,LPAR1,LTB4R,NPR3,NRAS,PRKAG2,PRKAR1A,PRKAR2A,PRKAR2B,PTGER3,RAF1,RAP1B,RAP1GAP,RAP2B,RASD1,RASD2,RGS10,RGS7,RRAS2,SHC2,SOS2,STAT3
Non-Small Cell Lung Cancer Signaling	3.66	AKT3,CCND1,CCND2,CCND3,CDK6,CDKN2A,E2F2,E2F6,EGFR,ERBB2,HDAC3,HRAS,ITPR1,MAP2K2,NRAS,PRKCA,RAF1,RAP1B,RAP2B,RASD1,RASD2,RRAS2,RXRA,RXRG,SOS2
Role of Tissue Factor in Cancer	3.64	AKT3,ARRB1,ARRB2,CASP3,CCN2,CFL1,EGFR,EIF4E,F10,F2RL1,F3,FGR,FYN,HRAS,ITGA3,JAK2,NRAS,PAK1,PRKCA,PTK2B,PTPN11,RAP1B,RAP2B,RASD1,RASD2,RPS6KA2,RRAS2,STAT5A,STAT5B
Xenobiotic Metabolism Signaling	3.58	ABCC2,ALDH1A1,ALDH1A2,ALDH1L1,ALDH1L2,ALDH3B1,ALDH4A1,ALDH9A1,CAMK2A,CAMK2B,CAMK2G,CAMK4,CHST1,CHST3,CITED2,CUL3,CYP1B1,EIF2AK3,EP300,HRAS,HS3ST5,HSP90AA1,HSP90B1,IL4I1,MAOB,MAP2K2,MAP2K3,MAP2K4,MAP2K6,MAP2K7,MAP3K10,MAP3K13,MAP3K14,MAP3K8,MAPK9,MGST3,NCOR2,NFE2L2,NFKB2,NRAS,PPM1J,PPM1L,PPP2R1B,PPP2R5E,PRKCA,PRKCI,RAF1,RAP1B,RAP2B,RASD1,RASD2,RRAS2,RXRA,SMOX,SOD3,SRA1,Ugt1a7c,UGT8
Role of MAPK Signaling in Promoting the Pathogenesis of Influenza	3.54	Atp6ap1l,ATP6AP2,ATP6V0E2,ATP6V1A,CASP3,HRAS,MAP2K2,MAP2K3,MAP2K4,MAP2K6,MAP2K7,MAPK9,NFKB2,NFKBIE,NRAS,PLA2G4E,PLA2G6,PLA2G7,PLAAT1,PRKCA,PTGS2,RABGEF1,RAF1,RAP1B,RAP2B,RASD1,RASD2,RRAS2
Chemokine Signaling	3.52	Calm1 (includes others),CAMK2A,CAMK2B,CAMK2G,CAMK4,CCR3,CFL1,GNAI1,GNAI3,HRAS,MAP2K2,MYL2,NRAS,PLCB2,PRKCA,PTK2B,RAF1,RAP1B,RAP2B,RASD1,RASD2,RRAS2
Renal Cell Carcinoma Signaling	3.52	AKT3,EGLN3,ELOC,EP300,FH,HGF,HRAS,MAP2K2,NRAS,PAK1,PAK3,PTPN11,RAF1,RAP1B,RAP2B,RAPGEF1,RASD1,RASD2,RRAS2,SOS2,TGFB1,UBC
Cell Cycle: G2/M DNA Damage Checkpoint Regulation	3.51	CCNB2,CDC25B,CDC34,CDK1,CDKN1A,CDKN2A,EP300,GADD45A,HIPK2,PLK1,SFN,SKP2,YWHAB,YWHAH,YWHAQ,YWHAZ
Ephrin Receptor Signaling	3.41	AKT3,ARPC5,ARPC5L,CFL1,EFNA5,FYN,GNAI1,GNAI3,GNAL,GNB1,GNG2,GNG7,GRIN3A,HRAS,ITGA3,ITGA5,ITGA8,ITGA9,ITGAL,ITGAM,ITGB6,ITGB7,JAK2,MAP2K2,MAP3K14,MAP4K4,NGEF,NRAS,PAK1,PAK3,PTPN11,RAF1,RAP1B,RAP2B,RAPGEF1,RASD1,RASD2,RRAS2,SDC2,SOS2,STAT3,WAS,WIPF1
JAK/Stat Signaling	3.35	AKT3,CDKN1A,HRAS,JAK2,MAP2K2,NFKB2,NRAS,PTPN11,RAF1,RAP1B,RAP2B,RASD1,RASD2,RRAS2,SOCS3,SOCS7,SOS2,STAT1,STAT2,STAT3,STAT5A,STAT5B
TNFR1 Signaling	3.29	APAF1,BID,BIRC3,CASP3,CASP8,CRADD,FADD,MAP2K4,MAP3K14,NAIP,Naip1 (includes others),NFKB2,NFKBIE,PAK1,PAK3,TNFRSF1A
Regulation Of The Epithelial Mesenchymal Transition By Growth Factors Pathway	3.27	AKT3,EGFR,ERBB2,FGF10,FGF13,FGFR1,FGFR2,HGF,HRAS,ID2,JAK2,MAP2K2,MAP2K3,MAP2K4,MAP2K6,MAP2K7,MAPK9,MMP2,NFKB2,NRAS,PARD6G,PDGFRA,PTPN11,RAF1,RAP1B,RAP2B,RASD1,RASD2,RRAS2,SHC2,SMAD3,SOS2,STAT3,TGFB1,TGFB2,TGFBR2,TNFRSF1A,TNFRSF1B,TNFSF12,VIM,ZEB2
GPCR-Mediated Nutrient Sensing in Enteroendocrine Cells	3.27	ADCY5,ADCY7,ADCY9,CACNA1A,CACNA1B,CACNA1D,CACNA1S,CACNA2D1,CACNA2D4,CACNB4,CACNG4,CASR,FFAR2,GNAI1,GNAI3,GNG2,GNG7,ITPR1,PDIA3,PLCB2,PLCH2,PRKAG2,PRKAR1A,PRKAR2A,PRKAR2B,PRKCA,PRKCI,TAS1R1
Gα12/13 Signaling	3.27	AKT3,CDH11,CDH22,CDH23,CDH4,F2R,F2RL1,F2RL3,HRAS,LPAR1,LPAR4,MAP2K2,MAP2K4,MAP2K7,MAPK9,MEF2C,MYL12A,MYL12B,MYL2,MYL3,MYL4,NFKB2,NFKBIE,NRAS,PTK2B,RAF1,RAP1B,RAP2B,RASD1,RASD2,RRAS2
Superpathway of Serine and Glycine Biosynthesis I	3.25	DUSP26,PHGDH,PSAT1,SHMT1,UBAC2
Factors Promoting Cardiogenesis in Vertebrates	3.24	ACVR1,ACVR1B,ACVR1C,BMP1,CAMK2A,CAMK2B,CAMK2G,CCND1,DVL1,FZD1,FZD10,FZD7,FZD9,MAP2K4,MAPK9,MEF2C,MYC,MYL2,NOX4,PDIA3,PLCB2,PLCH2,PRKCA,PRKCI,SCN5A,SMAD9,TCF7L2,TGFB1,TGFB2,TGFBR2,WNT11,WNT16,WNT4,WNT9A
Role of JAK family kinases in IL-6-type Cytokine Signaling	3.24	JAK2,MAP2K4,MAPK9,OSMR,PTPN11,SOCS3,STAT1,STAT3,STAT5A,STAT5B
Fc Epsilon RI Signaling	3.21	AKT3,FCER1G,FYN,GRAP2,HRAS,INPP5F,INPPL1,LCP2,MAP2K2,MAP2K3,MAP2K4,MAP2K6,MAP2K7,MAPK9,NRAS,PLA2G4E,PLA2G6,PRKCA,PRKCI,PTPN11,RAF1,RAP1B,RAP2B,RASD1,RASD2,RRAS2,SOS2,SYK
Role of JAK2 in Hormone-like Cytokine Signaling	3.19	GHR,Irs3,JAK2,PTPN11,SH2B2,SIRPA,SOCS3,SOCS7,STAT1,STAT3,STAT5A,STAT5B
Ovarian Cancer Signaling	3.18	AKT3,ARRB1,CCND1,CD44,CDKN2A,DVL1,E2F2,E2F6,EGFR,FZD1,FZD10,FZD7,FZD9,HDAC3,HRAS,MAP2K2,MMP2,MSH6,NRAS,PRKAG2,PRKAR1A,PRKAR2A,PRKAR2B,PTGS2,RAF1,RAP1B,RAP2B,RASD1,RASD2,RRAS2,TCF7L2,WNT11,WNT16,WNT4,WNT9A
Synaptic Long Term Depression	3.17	CACNA1A,CACNA1B,CACNA1D,CACNA1S,CACNA2D1,CACNA2D4,CACNB4,CACNG4,GNAI1,GNAI3,GNAL,GRIA3,GRM1,HRAS,ITPR1,MAP2K2,NOS1,NPR3,NRAS,PDIA3,PLA2G4E,PLA2G6,PLA2G7,PLAAT1,PLCB2,PLCH2,PPM1J,PPM1L,PPP2R1B,PPP2R5E,PRKCA,PRKCI,PRKG1,RAF1,RAP1B,RAP2B,RASD1,RASD2,RRAS2,RYR1,RYR3
Role of JAK1 and JAK3 in γc Cytokine Signaling	3.13	HRAS,IL2RB,IL4R,Irs3,JAK2,NRAS,PTK2B,PTPN11,RAP1B,RAP2B,RASD1,RASD2,RRAS2,SOCS3,STAT1,STAT3,STAT5A,STAT5B,SYK
LPS-stimulated MAPK Signaling	3.12	HRAS,LBP,MAP2K2,MAP2K3,MAP2K4,MAP2K6,MAP3K14,MAPK9,NFKB2,NFKBIE,NRAS,PAK1,PRKCA,PRKCI,RAF1,RAP1B,RAP2B,RASD1,RASD2,RRAS2,SRF,TLR4
eNOS Signaling	3.12	ADCY5,ADCY7,ADCY9,AKT3,Calm1 (includes others),CAMK4,CASP3,CASP8,CCNA2,CHRM3,CHRNA1,CHRNA2,CHRNA9,CHRNB1,CHRND,CHRNG,Cngb1,ESR1,HSP90AA1,HSP90B1,HSPA1A/HSPA1B,Hspa1b,ITPR1,LPAR1,LPAR4,PRKAA1,PRKAB2,PRKAG2,PRKAG3,PRKAR1A,PRKAR2A,PRKAR2B,PRKCA,PRKCI,PRKG1
Estrogen-mediated S-phase Entry	3.08	CCNA2,CCND1,CDK1,CDK2,CDKN1A,E2F2,E2F6,ESR1,MYC,SKP2
RANK Signaling in Osteoclasts	3.08	AKT3,BIRC3,Calm1 (includes others),CAMK4,MAP2K2,MAP2K4,MAP2K6,MAP2K7,MAP3K10,MAP3K13,MAP3K14,MAP3K8,MAPK9,NFATC1,NFKB2,NFKBIE,PPP3CA,PPP3CB,PPP3CC,PPP3R1,PTK2B,RAF1,TAB2
Th1 and Th2 Activation Pathway	3.07	ACVR1,ACVR1B,ACVR1C,Aph1c,CCR3,CD86,DLL4,HLA-A,HLA-DMA,HLA-DMB,HLA-DQA1,HLA-DRB5,ICAM1,ICOSLG/LOC102723996,IFNGR1,IFNGR2,IKZF1,IL10RA,IL10RB,IL12RB2,IL1RL1,IL2RB,IL33,IL4R,JAG2,JAK2,MAP2K6,NFATC1,NOTCH2,SOCS3,SPI1,STAT1,STAT3,STAT5A,STAT5B,TGFB1,TGFBR2
Coronavirus Pathogenesis Pathway	3.04	AR,ATP6V1A,CASP1,CASP3,CASP8,CCND1,CCR2,CDK2,DDX58,DPP9,E2F2,E2F6,EEF1A1,EEF1A2,EIF2AK3,EIF4E,EP300,HDAC3,IFNAR2,IL17RA,IRF9,MAP2K4,MAPK9,NFKB2,NFKBIE,NLRP3,NPC1,OAS2,PTGES2,PTGS2,RAB7A,SIGMAR1,SMAD3,STAT1,STAT2,STAT3,STING1,TGFB1,TGFBR2,TLR3,TLR7,ZC3HAV1
FAT10 Cancer Signaling Pathway	3	ACVR1,ACVR1B,ACVR1C,AKT3,EEF1A1,NFKB2,NFKBIE,SMAD3,STAT3,TCF7L2,TGFB1,TGFB2,TGFBR2,TNFRSF1A,TNFRSF1B
Neurotrophin/TRK Signaling	2.99	BDNF,HRAS,MAP2K2,MAP2K3,MAP2K4,MAP2K6,MAP2K7,NRAS,NTF4,NTRK2,PTPN11,RAF1,RAP1B,RAP2B,RASD1,RASD2,RRAS2,SORCS1,SOS2,SPRY2
BMP signaling pathway	2.98	BMP1,CAMK4,FST,HRAS,MAGED1,MAP2K2,MAP2K4,MAPK9,NFKB2,NRAS,PRKAG2,PRKAR1A,PRKAR2A,PRKAR2B,RAF1,RAP1B,RAP2B,RASD1,RASD2,RRAS2,RUNX2,SMAD9
Amyotrophic Lateral Sclerosis Signaling	2.98	AKT3,APAF1,BID,BIRC3,CACNA1A,CACNA1B,CACNA1D,CACNA1S,CACNA2D1,CACNA2D4,CACNB4,CACNG4,CAPN1,CAPN2,CAPN3,CAPN7,CASP1,CASP3,GDNF,GRIA3,GRIK5,GRIN3A,NAIP,Naip1 (includes others),NOS1,PAK1,PPP3CA
Pyridoxal 5'-phosphate Salvage Pathway	2.94	CDK1,CDK2,CDK6,DAPK1,DYRK1A,MAP2K2,MAP2K3,MAP2K4,MAP2K6,MAP3K8,MAPK9,PAK1,PAK3,PIM1,PLK1,PNPO,PRKAA1,PSTK
Serine Biosynthesis	2.93	DUSP26,PHGDH,PSAT1,UBAC2
IL-2 Signaling	2.92	AKT3,HRAS,IL2RB,MAP2K2,NRAS,PTK2B,PTPN11,RAF1,RAP1B,RAP2B,RASD1,RASD2,RRAS2,SOS2,STAT5A,STAT5B,SYK
UVC-Induced MAPK Signaling	2.9	EGFR,HRAS,MAP2K2,MAP2K4,MAPK9,NRAS,PRKCA,PRKCI,RAF1,RAP1B,RAP2B,RASD1,RASD2,RRAS2,SMPD1
IL-15 Production	2.85	AXL,CLK3,CSF1R,CSF2RA,DDR2,DYRK1A,EGFR,ERBB2,FGFR1,FGFR2,FGR,FYN,INSR,JAK2,LMTK2,MAP2K3,MAP2K4,MAP2K6,MAP2K7,NFKB2,NTRK2,PDGFRA,PRKCI,PTK2B,RYK,STAT1,SYK,TWF1
Maturity Onset Diabetes of Young (MODY) Signaling	2.84	ABCC9,ADIPOQ,APOD,APOO,CACNA1A,CACNA1B,CACNA1D,CACNA1S,CACNA2D1,CACNA2D4,CACNB4,CACNG4,EP300,GCK,INSR,KCNJ11,KLF11,NFKB2,OGDH,UCP2
P2Y Purigenic Receptor Signaling Pathway	2.84	ADCY5,ADCY7,ADCY9,AKT3,GNAI1,GNAI3,GNB1,GNG2,GNG7,HRAS,MAP2K2,MYC,NFKB2,NRAS,PDIA3,PLCB2,PLCH2,PRKAG2,PRKAR1A,PRKAR2A,PRKAR2B,PRKCA,PRKCI,RAF1,RAP1B,RAP2B,RASD1,RASD2,RRAS2
Agranulocyte Adhesion and Diapedesis	2.83	ACTA2,AOC3,C5AR1,CCL19,CCL22,Ccl6,Ccl8,Ccl9,CCR2,CCR3,CCR7,CKLF,CLDN1,CLDN19,CLDN2,CXCL10,CXCL13,CXCL14,Cxcl9,EZR,GNAI1,GNAI3,ICAM1,IL33,ITGA3,ITGA5,ITGB7,MMP19,MMP2,MSN,MYH10,MYH3,MYH4,MYH7B,MYH8,MYL2,MYL3,MYL4,MYO10,MYO5C,PODXL2,TNFRSF1A,VCAM1
Aryl Hydrocarbon Receptor Signaling	2.82	ALDH1A1,ALDH1A2,ALDH1L1,ALDH1L2,ALDH3B1,ALDH4A1,ALDH9A1,APAF1,CCNA2,CCND1,CCND2,CCND3,CDK2,CDK6,CDKN1A,CDKN2A,CYP1B1,EP300,ESR1,HSP90AA1,HSP90B1,HSPB7,MGST3,MYC,NCOR2,NFE2L2,NFIB,NFIC,NFKB2,RXRA,RXRG,TGFB1,TGFB2,TRIP11
Phagosome Maturation	2.82	Atp6ap1l,ATP6AP2,ATP6V0E2,ATP6V1A,B2M,BET1L,CALR,CANX,CTSH,CTSS,CTSV,CTSZ,EEA1,GPAA1,HLA-A,HLA-DRB5,HLA-E,LAMP2,NOS1,NOX4,RAB7A,STX1B,TAP1,TUBA1A,TUBA1B,TUBA1C,TUBA8,TUBB,TUBB2A,TUBB2B,TUBB4B,TUBB6,VPS37A,VTI1A
TWEAK Signaling	2.82	APAF1,BID,BIRC3,CASP3,CASP8,FADD,MAP3K14,NAIP,Naip1 (includes others),NFKB2,NFKBIE,TNFSF12
iNOS Signaling	2.8	Calm1 (includes others),CAMK4,IFNGR1,IFNGR2,IRAK2,IRAK3,IRAK4,JAK2,LBP,MYD88,NFKB2,NFKBIE,STAT1,TLR4
RAR Activation	2.8	ADCY5,ADCY7,ADCY9,Akr1b10,AKT3,ALDH1A1,ALDH1A2,CCNH,CITED2,CSF2RB,DHRS7C,DPF1,EP300,JAK2,MAP2K4,MAPK9,NCOR2,NFKB2,PRKAG2,PRKAR1A,PRKAR2A,PRKAR2B,PRKCA,PRKCI,PRMT2,RBP1,RBP4,RDH5,RXRA,RXRG,SMAD3,SMAD9,SMARCD3,SRA1,STAT5A,STAT5B,TGFB1,TGFB2,TNIP1,TRIM24
Wnt/β-catenin Signaling	2.74	ACVR1,ACVR1B,ACVR1C,AKT3,BCL9,CCND1,CD44,CDKN2A,CSNK1G2,DKK3,DVL1,EP300,FZD1,FZD10,FZD7,FZD9,MYC,PPM1J,PPM1L,PPP2R1B,PPP2R5E,SFRP1,SOX11,SOX13,SOX6,SOX9,TCF7L2,TGFB1,TGFB2,TGFBR2,TLE3,UBC,WNT11,WNT16,WNT4,WNT9A
Tumor Microenvironment Pathway	2.74	AKT3,CCND1,CD44,FGF10,FGF13,FOXO4,FOXO6,HGF,HLA-A,HLA-E,HRAS,ICAM1,IGF2,ITGA5,JAK2,MAP2K2,MAP3K14,MMP19,MMP2,MYC,NFKB2,NRAS,PLAU,PTGS2,RAF1,RAP1B,RAP2B,RASD1,RASD2,RRAS2,SLC1A4,SLC2A3,SLC2A4,STAT3,TGFB1,TGFB2,TNFRSF1A
Nitric Oxide Signaling in the Cardiovascular System	2.74	ADRB3,AKT3,ATP2A1,CACNA1A,CACNA1B,CACNA1D,CACNA1S,CACNA2D1,CACNA2D4,CACNB4,CACNG4,Calm1 (includes others),CAMK4,HSP90AA1,HSP90B1,ITPR1,MAP2K2,PDE1A,PDE3B,PRKAA1,PRKAG2,PRKAR1A,PRKAR2A,PRKAR2B,PRKCA,PRKCI,PRKG1
IL-22 Signaling	2.73	AKT3,IL10RB,MAP2K4,MAPK9,SOCS3,STAT1,STAT3,STAT5A,STAT5B
Tumoricidal Function of Hepatic Natural Killer Cells	2.73	APAF1,BID,CASP3,CASP8,ENDOG,FADD,ICAM1,ITGAL,LYVE1
FcγRIIB Signaling in B Lymphocytes	2.73	CACNA1A,CACNA1B,CACNA1D,CACNA1S,CACNA2D1,CACNA2D4,CACNB4,CACNG4,FCGR2B,HRAS,IGHM,ITPR1,MAP2K4,MAPK9,NRAS,RAP1B,RAP2B,RASD1,RASD2,RRAS2,SYK
Corticotropin Releasing Hormone Signaling	2.72	ADCY5,ADCY7,ADCY9,ARPC5,BDNF,CACNA1A,CACNA1B,CACNA1D,CACNA1S,CACNA2D1,CACNA2D4,CACNB4,CACNG4,Calm1 (includes others),CAMK4,CNR1,GNAI1,GNAI3,ITPR1,MAP2K2,MEF2C,NOS1,NPR3,PRKAG2,PRKAR1A,PRKAR2A,PRKAR2B,PRKCA,PRKCI,PTGS2,RAF1,RAP1B
Fatty Acid α-oxidation	2.69	ALDH1A1,ALDH1A2,ALDH3B1,Aldh3b2,ALDH4A1,ALDH9A1,PTGS2,TMLHE
Biotin-carboxyl Carrier Protein Assembly	2.69	ACACA,ACACB,HLCS
Gαs Signaling	2.63	ADCY5,ADCY7,ADCY9,ADRB2,ADRB3,CHRM3,CNR1,GNAI1,GNAI3,GNAL,GNB1,GNG2,GNG7,HCAR2,MAP2K2,MC2R,PRKAG2,PRKAR1A,PRKAR2A,PRKAR2B,PTGER2,PTGER4,PTGIR,RGS2,RYR1,RYR3,VIPR1
UVA-Induced MAPK Signaling	2.62	CASP3,EGFR,HRAS,MAP2K4,MAPK9,NRAS,PARP14,PARP4,PARP6,PARP9,PDIA3,PLCB2,PLCH2,PRKCA,RAP1B,RAP2B,RASD1,RASD2,RPS6KA2,RRAS2,SMPD1,STAT1,TNKS2
Mouse Embryonic Stem Cell Pluripotency	2.61	AKT3,DVL1,FZD1,FZD10,FZD7,FZD9,HRAS,ID2,JAK2,LIFR,MAP2K2,MYC,NRAS,PTPN11,RAF1,RAP1B,RAP2B,RASD1,RASD2,RRAS2,SMAD9,SOS2,STAT3,TCF7L2
ErbB2-ErbB3 Signaling	2.59	CCND1,ERBB2,HRAS,MAP2K2,MYC,NRAS,NRG4,RAF1,RAP1B,RAP2B,RASD1,RASD2,RRAS2,SOS2,STAT3,STAT5A,STAT5B
HER-2 Signaling in Breast Cancer	2.54	AKT1S1,AKT3,ARF4,ARF6,CASP3,CCND1,CDKN1A,COX10,COX11,COX5A,COX6A1,EGFR,ERBB2,FCER1G,FGR,FYN,HRAS,ITGB6,ITGB7,MAP2K2,MMP2,MT-CO1,MYC,NFKB2,NFKBIE,NRAS,PARD6G,PRKCA,PRKCI,PTGS2,RAF1,RAP1B,RAP2B,RASD1,RASD2,RRAS2,SMAD3,SOS2,STAT3
Adipogenesis pathway	2.53	AGPAT2,ARNTL,BSCL2,CCNH,CEBPA,CTBP1,EBF1,EGR2,FABP4,FBXW7,FGFR1,FGFR2,FZD1,FZD10,FZD7,FZD9,HDAC3,PLIN1,PPARG,PPIP5K1,RBP1,SLC2A4,SMAD3,SMAD9,SOX9,STAT5B,TGFB1,TNFRSF1A,XBP1
Fcγ Receptor-mediated Phagocytosis in Macrophages and Monocytes	2.52	ACTA2,AKT3,ARF6,ARPC5,ARPC5L,EZR,FCGR1A,FCGR2A,FCGR3A/FCGR3B,FGR,FYB1,FYN,LCP2,PAK1,PLA2G6,PLD4,PLD5,PRKCA,PRKCI,PTK2B,SYK,WAS
IL-15 Signaling	2.52	AKT1S1,AKT3,HRAS,IL2RB,JAK2,MAP2K2,MYC,NFKB2,NRAS,RAF1,RAP1B,RAP2B,RASD1,RASD2,RRAS2,STAT3,STAT5A,STAT5B,SYK
Endothelin-1 Signaling	2.49	ADCY5,ADCY7,ADCY9,CASP1,CASP3,CASP8,CASQ1,ECE2,GNAI1,GNAI3,GNAL,HRAS,ITPR1,MAPK4,MAPK9,MYC,NOS1,NRAS,PDIA3,PLA2G4E,PLA2G6,PLA2G7,PLAAT1,PLCB2,PLCH2,PLD4,PLD5,PRKCA,PRKCI,PTGER2,PTGS2,RAF1,RAP1B,RAP2B,RASD1,RASD2,RRAS2,SHC2
RhoA Signaling	2.48	ACTA2,ARHGAP4,ARPC5,ARPC5L,BAIAP2,CDC42EP3,CFL1,EZR,LPAR1,LPAR4,MSN,MYL12A,MYL12B,MYL2,MYL3,MYL4,MYLK2,NGEF,PIP4K2A,PTK2B,RND3,SEMA3F,SEPTIN10,SEPTIN3,SEPTIN5,SEPTIN8,TTN
Sphingosine-1-phosphate Signaling	2.48	ADCY5,ADCY7,ADCY9,AKT3,ASAH1,CASP1,CASP3,CASP8,CASQ1,FNBP1,GNAI1,GNAI3,NAAA,PDGFRA,PDIA3,PLCB2,PLCH2,PTK2B,RHOBTB1,RHOC,RHOH,RHOJ,RHOQ,RHOT2,RND3,SMPD1
ERK5 Signaling	2.48	EGFR,HRAS,MAP3K8,MEF2C,MYC,NRAS,PTPN11,RAP1B,RAP2B,RASD1,RASD2,RPS6KA2,RRAS2,SFN,YWHAB,YWHAH,YWHAQ,YWHAZ
HMGB1 Signaling	2.46	AKT3,FNBP1,HRAS,ICAM1,IFNGR1,IFNGR2,IL33,MAP2K2,MAP2K3,MAP2K4,MAP2K6,MAP2K7,MAPK9,NFKB2,NRAS,RAP1B,RAP2B,RASD1,RASD2,RHOBTB1,RHOC,RHOH,RHOJ,RHOQ,RHOT2,RND3,RRAS2,TGFB1,TGFB2,TLR4,TNFRSF1A,TNFRSF1B,TNFSF12,VCAM1
VDR/RXR Activation	2.45	CASR,CDKN1A,CEBPA,CXCL10,EP300,GADD45A,HR,IGFBP5,IL1RL1,NCOR2,PRKCA,PRKCI,RUNX2,RXRA,RXRG,SEMA3B,SERPINB1,TGFB2,THBD
Xenobiotic Metabolism PXR Signaling Pathway	2.45	ABCC2,ALDH1A1,ALDH1A2,ALDH1L1,ALDH1L2,ALDH3B1,ALDH4A1,ALDH9A1,CAMK2A,CAMK2B,CAMK2G,CDK2,CHST1,CHST3,CITED2,EP300,HS3ST5,HSP90AA1,HSP90B1,IL4I1,MAOB,MGST3,NCOR2,PPM1A,PPP1R14C,PPP1R3A,PPP1R3C,PRKAG2,PRKAR1A,PRKAR2A,PRKAR2B,PRKCA,PRKCI,RXRA,SMOX,SRA1,Ugt1a7c,UGT8
Role of JAK1, JAK2 and TYK2 in Interferon Signaling	2.45	IFNAR2,IFNGR1,IFNGR2,JAK2,NFKB2,RAF1,STAT1,STAT2,STAT3
Telomerase Signaling	2.44	AKT3,CDKN1A,EGFR,HDAC3,HRAS,HSP90AA1,HSP90B1,IL2RB,MAP2K2,MYC,NRAS,PPM1J,PPM1L,PPP2R1B,PPP2R5E,RAF1,RAP1B,RAP2B,RASD1,RASD2,RRAS2,SOS2,TEP1,TERF1
Xenobiotic Metabolism General Signaling Pathway	2.43	ABCA4,AKT3,CUL3,EIF2AK3,EP300,HRAS,MAP2K2,MAP2K3,MAP2K4,MAP2K6,MAP2K7,MAP3K10,MAP3K13,MAP3K14,MAP3K8,MAPK9,MGST3,NFE2L2,NRAS,PRKCA,PRKCI,RAF1,RAP1B,RAP2B,RASD1,RASD2,RRAS2,RXRA,Ugt1a7c,UGT8
Leukocyte Extravasation Signaling	2.41	ACTA2,ACTN1,ACTN2,Actn3,ARHGAP4,CD44,CLDN1,CLDN19,CLDN2,CTNNA1,CTNNA3,EZR,GNAI1,GNAI3,ICAM1,ITGA3,ITGAL,ITGAM,MAP2K2,MAP2K4,MAPK9,MMP19,MMP2,MSN,PRKCA,PRKCI,PTK2B,PTPN11,RAP1B,RAP1GAP,RHOH,SPN,TIMP1,TIMP2,TIMP4,VCAM1,WAS,WIPF1
Role of NANOG in Mammalian Embryonic Stem Cell Pluripotency	2.38	AKT3,BMP1,DVL1,FZD1,FZD10,FZD7,FZD9,HRAS,JAK2,LIFR,MAP2K2,NRAS,RAF1,RAP1B,RAP2B,RASD1,RASD2,RRAS2,SALL4,SMAD9,SOS2,STAT3,WNT11,WNT16,WNT4,WNT9A
CNTF Signaling	2.38	HRAS,JAK2,LIFR,MAP2K2,NRAS,PTPN11,RAF1,RAP1B,RAP2B,RASD1,RASD2,RPS6KA2,RRAS2,STAT1,STAT3
Cell Cycle: G1/S Checkpoint Regulation	2.37	CCND1,CCND2,CCND3,CDC34,CDK2,CDK6,CDKN1A,CDKN2A,CDKN2C,E2F2,E2F6,HDAC3,MYC,SKP2,SMAD3,TGFB1,TGFB2
FLT3 Signaling in Hematopoietic Progenitor Cells	2.32	AKT3,EIF4E,HRAS,MAP2K2,NRAS,PTPN11,RAF1,RAP1B,RAP2B,RASD1,RASD2,RPS6KA2,RRAS2,SOS2,STAT1,STAT2,STAT3,STAT5A,STAT5B
Cancer Drug Resistance By Drug Efflux	2.3	ABCC2,AKT3,FOXO4,FOXO6,HRAS,MAP2K2,mir-133,NRAS,PTGS2,RAF1,RAP1B,RAP2B,RASD1,RASD2,RRAS2
Apelin Adipocyte Signaling Pathway	2.3	ADCY5,ADCY7,ADCY9,GNAI1,GNAI3,GPX8,LIPE,MAPK4,MAPK9,MGST3,NOX4,PLIN1,PRKAA1,PRKAB2,PRKAG2,PRKAG3,PRKAR1A,PRKAR2A,PRKAR2B,PTGES
PDGF Signaling	2.3	HRAS,INPP5F,INPPL1,JAK2,MAP2K2,MAP2K4,MYC,NRAS,PDGFRA,PRKCA,RAF1,RAP1B,RAP2B,RASD1,RASD2,RRAS2,SOS2,SRF,STAT1,STAT3
Glycogen Degradation III	2.29	AGL,GAA,PGM1,PGM2,PYGB,PYGL
Stearate Biosynthesis I (Animals)	2.27	ACOT11,ACOT9,ACSL5,ACSL6,CYP2E1,DBT,ELOVL1,ELOVL6,FASN,LIPT2,PLA2G6,PPT1,PRXL2B,TECR
Apelin Cardiac Fibroblast Signaling Pathway	2.25	AKT3,CCN2,PRKAA1,PRKAB2,PRKAG2,PRKAG3,TGFB1,TGFB2
Agrin Interactions at Neuromuscular Junction	2.24	ACTA2,CHRNA1,DVL1,EGFR,ERBB2,HRAS,MAP2K4,MAPK9,NRAS,NRG4,PAK1,PAK3,RAP1B,RAP2B,RASD1,RASD2,RRAS2
Macropinocytosis Signaling	2.21	ARF6,CSF1R,HGF,HRAS,ITGA5,ITGB6,ITGB7,MRC1,NRAS,PAK1,PRKCA,PRKCI,RAB34,RAP1B,RAP2B,RASD1,RASD2,RRAS2
Role of MAPK Signaling in Inhibiting the Pathogenesis of Influenza	2.21	CASP3,CXCL10,MAP2K2,MAP2K3,MAP2K4,MAP2K6,MAP2K7,MAPK9,MYD88,NFKB2,NFKBIE,PLA2G4E,PLA2G6,PLA2G7,PLAAT1,PTGS2,RAF1,TLR4
ErbB Signaling	2.18	EGFR,ERBB2,HRAS,MAP2K2,MAP2K3,MAP2K4,MAP2K6,MAPK9,NRAS,NRG4,PAK1,PAK3,PRKCA,PRKCI,RAF1,RAP1B,RAP2B,RASD1,RASD2,RRAS2,SOS2
Melanocyte Development and Pigmentation Signaling	2.18	ADCY5,ADCY7,ADCY9,EP300,HRAS,MAP2K2,NRAS,PRKAG2,PRKAR1A,PRKAR2A,PRKAR2B,PTPN11,RAF1,RAP1B,RAP2B,RASD1,RASD2,RPS6KA2,RRAS2,SH2B2,SOS2
PD-1, PD-L1 cancer immunotherapy pathway	2.17	AKT3,B2M,CDK2,HLA-A,HLA-DMA,HLA-DMB,HLA-DQA1,HLA-DRB5,HLA-E,IFNGR1,IFNGR2,IL2RB,JAK2,LCP2,PTPN11,SKP2,SMAD3,STAT5A,STAT5B,TGFB1,TGFB2,TNFRSF1A,TNFRSF1B
Endometrial Cancer Signaling	2.16	AKT3,CCND1,CTNNA1,ERBB2,HRAS,MAP2K2,MYC,NRAS,RAF1,RAP1B,RAP2B,RASD1,RASD2,RRAS2,SOS2
Th2 Pathway	2.15	ACVR1,ACVR1B,ACVR1C,Aph1c,CCR3,CD86,HLA-A,HLA-DMA,HLA-DMB,HLA-DQA1,HLA-DRB5,ICAM1,ICOSLG/LOC102723996,IKZF1,IL12RB2,IL1RL1,IL2RB,IL33,IL4R,JAG2,JAK2,NOTCH2,SOCS3,SPI1,STAT5A,STAT5B,TGFB1,TGFBR2
LPS/IL-1 Mediated Inhibition of RXR Function	2.15	ABCB9,ABCC2,ABCC4,ABCG1,ACSL5,ACSL6,ALAS1,ALDH1A1,ALDH1A2,ALDH1L1,ALDH1L2,ALDH3B1,ALDH4A1,ALDH9A1,CHST1,CHST3,CPT1A,CPT2,CRAT,CYP2E1,CYP2F1,CYP2J2,ECSIT,FABP4,HS3ST5,IL18RAP,IL1R2,IL1RAP,IL1RL1,IL1RL2,IL33,IL4I1,LBP,MAOB,MAP2K4,MAP2K7,MAPK9,MGST3,MYD88,PAPSS2,RXRA,SMOX,SOD3,TLR4,TNFRSF1A,TNFRSF1B
Angiopoietin Signaling	2.15	AKT3,ANGPTL1,GRB14,HRAS,NFKB2,NFKBIE,NRAS,PAK1,PAK3,PTPN11,RAP1B,RAP2B,RASD1,RASD2,RRAS2,STAT5A,STAT5B,TNIP1
Glutamate Receptor Signaling	2.13	Calm1 (includes others),CAMK4,GNB1,GNG2,GNG7,GRIA3,GRIK5,GRIN3A,GRM1,HOMER1,HOMER2,HOMER3,PICK1,SLC1A3,SLC1A4,SLC38A1
Branched-chain α-keto acid Dehydrogenase Complex	2.13	BCKDHA,BCKDHB,DBT
Melatonin Degradation II	2.13	IL4I1,MAOB,SMOX
Methylmalonyl Pathway	2.13	MMUT,PCCA,PCCB
Pentose Phosphate Pathway (Oxidative Branch)	2.13	G6PD,H6PD,PGD
Neuropathic Pain Signaling In Dorsal Horn Neurons	2.12	BDNF,CAMK2A,CAMK2B,CAMK2G,CAMK4,GRIA3,GRIN3A,GRM1,ITPR1,KCNH2,KCNN1,KCNN3,NTRK2,PDIA3,PLCB2,PLCH2,PRKAG2,PRKAR1A,PRKAR2A,PRKAR2B,PRKCA,PRKCI
Inhibition of Angiogenesis by TSP1	2.1	AKT3,CASP3,CD47,FYN,MAP2K4,MAPK9,SDC2,TGFB1,TGFBR2,THBS1
MSP-RON Signaling In Cancer Cells Pathway	2.1	ACTA2,AKT3,CCND1,CSF2RB,EGFR,HRAS,MAP2K2,MYC,NFKB2,NRAS,PTK2B,RAF1,RAP1B,RAP2B,RASD1,RASD2,RPS6KA2,RRAS2,SFN,SOS2,STAT3,TCF7L2,TRIM24,VIM,YWHAB,YWHAH,YWHAQ,YWHAZ
GDP-glucose Biosynthesis	2.1	GCK,HK1,HK2,PGM1,PGM2
Pancreatic Adenocarcinoma Signaling	2.09	AKT3,CCND1,CDK2,CDKN1A,CDKN2A,CYP2E1,E2F2,E2F6,EGFR,ERBB2,HDAC3,JAK2,MAP2K2,MAP2K4,MAPK9,NFKB2,PLD4,PLD5,PTGS2,RAF1,SMAD3,STAT1,STAT3,TGFB1,TGFB2,TGFBR2
Ceramide Signaling	2.08	AKT3,CERK,HRAS,KSR1,MAP2K4,NFKB2,NRAS,PPM1J,PPM1L,PPP2R1B,PPP2R5E,RAF1,RAP1B,RAP2B,RASD1,RASD2,RRAS2,SMPD1,TNFRSF1A,TNFRSF1B
NAD Signaling Pathway	2.08	AKT3,ARNTL,DXO,EIF2AK3,H1-10,H1f4,HGF,LDHA,LDHB,LDHD,NFKB2,NMNAT1,Nmnat3,PARP14,PARP4,PARP6,PARP9,POLR2C,POLRMT,PRKAA1,PRKAB2,PRKAG2,PRKAG3,RYR1,RYR3,SIRT3,SOD2,TGFB1,TGFB2,TNKS2
Granulocyte Adhesion and Diapedesis	2.08	C5AR1,CCL19,CCL22,Ccl6,Ccl8,Ccl9,CCR2,CCR3,CCR7,CKLF,CLDN1,CLDN19,CLDN2,CSF3R,CXCL10,CXCL13,CXCL14,Cxcl9,EZR,GNAI1,GNAI3,ICAM1,IL18RAP,IL1R2,IL1RAP,IL1RL1,IL1RL2,IL33,ITGAM,MMP19,MMP2,MSN,SDC2,TNFRSF1A,TNFRSF1B,VCAM1
Melanoma Signaling	2.08	AKT3,CCND1,CDKN1A,CDKN2A,HRAS,MAP2K2,NRAS,RAF1,RAP1B,RAP2B,RASD1,RASD2,RRAS2
GADD45 Signaling	2.04	CCND1,CCND2,CCND3,CDK1,CDK2,CDKN1A,GADD45A
GP6 Signaling Pathway	2.04	AKT3,APBB1IP,Calm1 (includes others),CAMK4,CERT1,COL11A1,COL20A1,COL23A1,COL24A1,COL27A1,COL28A1,COL5A2,COL6A5,COL8A1,COL9A1,FCER1G,FYB1,FYN,GRAP2,ITPR1,LAMC2,LCP2,PRKCA,PRKCI,RAP1B,SYK
HIPPO signaling	2.03	CD44,DLG1,FRMD6,PPM1J,PPM1L,PPP1R14C,PPP1R3A,PPP1R3C,PPP2R1B,PPP2R5E,SFN,SKP2,SMAD3,TEAD1,TJP2,YWHAB,YWHAH,YWHAQ,YWHAZ
Dopamine Degradation	2	ALDH1A1,ALDH1A2,ALDH3B1,Aldh3b2,ALDH4A1,ALDH9A1,IL4I1,MAOB,SMOX
Leptin Signaling in Obesity	1.99	ADCY5,ADCY7,ADCY9,AKT3,JAK2,MAP2K2,PDE3B,PDIA3,PLCB2,PLCH2,PRKAG2,PRKAR1A,PRKAR2A,PRKAR2B,PTPN11,SOCS3,STAT3
Bladder Cancer Signaling	1.98	CCND1,CDKN1A,CDKN2A,DAPK1,E2F2,E2F6,EGFR,ERBB2,FGF10,FGF13,HDAC3,HRAS,MAP2K2,MMP19,MMP2,MYC,NRAS,RAF1,RAP1B,RAP2B,RASD1,RASD2,RRAS2,THBS1
Extrinsic Prothrombin Activation Pathway	1.97	F10,F13A1,F3,PROS1,TFPI,THBD
IL-4 Signaling	1.97	AKT3,HLA-A,HLA-DMA,HLA-DMB,HLA-DQA1,HLA-DRB5,HRAS,IL13RA1,IL4R,INPP5F,INPPL1,JAK2,NFATC1,NRAS,RAP1B,RAP2B,RASD1,RASD2,RRAS2,SOS2
Apelin Pancreas Signaling Pathway	1.97	EIF2AK3,MAP2K4,MAPK9,NFKB2,PDE3B,PRKAA1,PRKAB2,PRKAG2,PRKAG3,PRKAR1A,PRKAR2A,PRKAR2B
CCR3 Signaling in Eosinophils	1.96	Calm1 (includes others),CAMK4,CCR3,CFL1,GNAI1,GNAI3,GNAL,GNB1,GNG2,GNG7,HRAS,ITPR1,MAP2K2,NRAS,PAK1,PAK3,PLA2G4E,PLA2G6,PLCB2,PRKCA,PRKCI,RAF1,RAP1B,RAP2B,RASD1,RASD2,RRAS2
Gustation Pathway	1.95	ADCY5,ADCY7,ADCY9,CACNA1A,CACNA1B,CACNA1D,CACNA1S,CACNA2D1,CACNA2D4,CACNB4,CACNG4,GNB1,GNG2,GNG7,ITPR1,P2RX4,P2RX6,P2RX7,PDE10A,PDE1A,PDE3B,PDE4A,PDE7A,PDE7B,PDE8B,PLCB2,PRKAG2,PRKAR1A,PRKAR2A,PRKAR2B,SCNN1A,TAS1R1
Caveolar-mediated Endocytosis Signaling	1.93	ACTA2,B2M,CD48,EGFR,FYN,HLA-A,HLA-E,INSR,ITGA3,ITGA5,ITGA8,ITGA9,ITGAL,ITGAM,ITGB6,ITGB7,PRKCA
Glucose and Glucose-1-phosphate Degradation	1.92	GCK,HK1,HK2,PGM1,PGM2
Glycogen Degradation II	1.92	AGL,PGM1,PGM2,PYGB,PYGL
Interferon Signaling	1.92	IFI35,IFNAR2,IFNGR1,IFNGR2,IRF9,JAK2,PSMB8,STAT1,STAT2,TAP1
VEGF Signaling	1.92	ACTA2,ACTN1,ACTN2,Actn3,AKT3,EIF1AX,EIF1AY,HRAS,MAP2K2,NRAS,PRKCA,PTK2B,PTPN11,RAF1,RAP1B,RAP2B,RASD1,RASD2,RRAS2,SFN,SOS2
IL-12 Signaling and Production in Macrophages	1.92	AKT3,APOD,CLU,EP300,IFNGR1,IL12RB2,LYZ,MAP2K2,MAP2K4,MAP3K8,MAPK9,MYD88,NFKB2,NFKBIE,PON1,PPARG,PRKCA,PRKCI,RAB7A,RBP4,RXRA,SPI1,STAT1,TGFB1,TGFB2,TLR2,TLR4
Androgen Signaling	1.88	AR,CACNA1A,CACNA1B,CACNA1D,CACNA1S,CACNA2D1,CACNA2D4,CACNB4,CACNG4,Calm1 (includes others),CALR,CAMK4,CCND1,CCNH,EP300,GNAI1,GNAI3,GNAL,GNB1,GNG2,GNG7,HSP90AA1,ITPR1,NFKB2,POLR2C,PRKAG2,PRKAR1A,PRKAR2A,PRKAR2B,PRKCA,PRKCI,SMAD3
Huntington's Disease Signaling	1.88	AKT3,APAF1,ATP5F1A,ATP5F1B,ATP5F1C,ATP5MC1,BDNF,BET1L,CACNA1B,CAPN1,CAPN2,CAPN3,CAPN7,CASP1,CASP3,CASP8,CASQ1,CDK5R1,EGFR,EP300,GNB1,GNG2,GNG7,GPAA1,GRM1,HDAC3,HRAS,HSPA1A/HSPA1B,Hspa1b,ITPR1,MAP2K4,MAP2K7,MAP3K10,MAPK9,NCOR2,PLCB2,POLR2C,PRKCA,PRKCI,PSMB8,PSME2,PSME4,SDHA,SDHC,SHC2,SOS2,STX1B,UBC,VTI1A
GABA Receptor Signaling	1.87	ABAT,ADCY5,ADCY7,ADCY9,ALDH9A1,CACNA1A,CACNA1B,CACNA1D,CACNA1S,CACNA2D1,CACNA2D4,CACNB4,CACNG4,GABRR1,GNAI1,GNAI3,GNAL,GNB1,GNG2,GNG7,GPHN,ITPR1,KCNH2,KCNN1,KCNN3,UBC
GDNF Family Ligand-Receptor Interactions	1.87	GDNF,GFRA2,HRAS,ITPR1,MAP2K2,MAP2K4,MAPK9,NRAS,NRTN,PDLIM7,RAF1,RAP1B,RAP2B,RASD1,RASD2,RRAS2,SOS2
Histamine Degradation	1.83	ALDH1A1,ALDH1A2,ALDH3B1,Aldh3b2,ALDH4A1,ALDH9A1
Cell Cycle Regulation by BTG Family Proteins	1.83	BTG1,BTG2,CCND1,CDK2,E2F2,E2F6,PPM1J,PPM1L,PPP2R1B,PPP2R5E
Apelin Muscle Signaling Pathway	1.82	AKT3,GNAI1,GNAI3,GNAL,GNB1,GNG2,GNG7,PRKAA1,PRKAB2,PRKAG2,PRKAG3,SLC2A4
Serotonin Receptor Signaling	1.79	ADCY5,ADCY7,ADCY9,DDC,GCH1,IL4I1,MAOB,PCBD1,QDPR,SMOX,SPR
L-glutamine Biosynthesis II (tRNA-dependent)	1.79	GATB,QRSL1
Spermine Biosynthesis	1.79	AMD1,SMS
Taurine Biosynthesis	1.79	CDO1,CSAD
Mitotic Roles of Polo-Like Kinase	1.77	CAPN1,CCNB2,CDC25B,CDK1,ESPL1,FBXO5,HSP90AA1,HSP90B1,PLK1,PLK2,PPM1J,PPM1L,PPP2R1B,PPP2R5E,TGFB1
Small Cell Lung Cancer Signaling	1.77	AKT3,APAF1,BID,CCND1,CCND2,CCND3,CDK2,CDK6,CYC1,E2F2,E2F6,HDAC3,MYC,NFKB2,NFKBIE,NOS1,PTGS2,RXRA,RXRG,SKP2
2-oxobutanoate Degradation I	1.77	MMUT,PCCA,PCCB
Creatine-phosphate Biosynthesis	1.77	CKM,CKMT2,MAP4K4
Protein Citrullination	1.77	PADI1,PADI2,PADI4
PEDF Signaling	1.76	AKT3,BDNF,CASP8,GDNF,HRAS,NFKB2,NFKBIE,NRAS,PPARG,RAF1,RAP1B,RAP2B,RASD1,RASD2,RRAS2,SOD2,SRF,TCF7L2
Crosstalk between Dendritic Cells and Natural Killer Cells	1.72	ACTA2,CAMK2A,CAMK2B,CAMK2G,CCR7,CD86,CSF2RB,FSCN2,HLA-A,HLA-DRB5,HLA-E,IL2RB,ITGAL,NFKB2,TLR3,TLR4,TLR7,TNFRSF1B,TYROBP
GPCR-Mediated Integration of Enteroendocrine Signaling Exemplified by an L Cell	1.71	ADCY5,ADCY7,ADCY9,ADRB2,ADRB3,GNAI1,GNAI3,ITPR1,PDIA3,PLCB2,PLCH2,PRKAG2,PRKAR1A,PRKAR2A,PRKAR2B,VIPR1
Estrogen-Dependent Breast Cancer Signaling	1.71	AKT3,CCND1,EGFR,ESR1,HRAS,HSD17B11,HSD17B12,HSD17B7,NFKB2,NRAS,RAP1B,RAP2B,RASD1,RASD2,RRAS2,STAT5A,STAT5B
Thyroid Cancer Signaling	1.71	AKT3,BDNF,CCND1,GDNF,HRAS,INSR,MAP2K2,MYC,NRAS,NTF4,NTRK2,RAP1B,RAP2B,RASD1,RASD2,RRAS2,TCF7L2
Eicosanoid Signaling	1.71	ALOX5,ALOX5AP,DPEP1,LTB4R,PLA2G4E,PLA2G6,PLA2G7,PLAAT1,PTGER2,PTGER3,PTGER4,PTGES,PTGES2,PTGIR,PTGS2
Ethanol Degradation IV	1.69	ALDH1A1,ALDH1A2,ALDH3B1,Aldh3b2,ALDH4A1,ALDH9A1,CYGB
MSP-RON Signaling In Macrophages Pathway	1.67	HLA-DMA,HLA-DMB,HLA-DQA1,HLA-DRB5,HRAS,IFNGR1,IFNGR2,ITGAM,JAK2,NFKB2,NRAS,PTGS2,RAP1B,RAP2B,RASD1,RASD2,RRAS2,SBNO2,SOCS3,SOS2,STAT1,STAT3,TLR4
Hypoxia Signaling in the Cardiovascular System	1.66	CDC34,EP300,HIF1AN,HSP90AA1,HSP90B1,LDHA,NFKBIE,SLC2A4,UBE2B,UBE2E1,UBE2F,UBE2G1,UBE2H,UBE2L6,UBE2N,UBE2R2
Semaphorin Signaling in Neurons	1.66	CFL1,DPYSL3,FNBP1,FYN,PAK1,PAK3,PLXNA3,RHOBTB1,RHOC,RHOH,RHOJ,RHOQ,RHOT2,RND3
Role of Pattern Recognition Receptors in Recognition of Bacteria and Viruses	1.65	C1QA,C1QB,C1QC,C3,C5AR1,CASP1,CLEC6A,CLEC7A,DDX58,IL33,MAP2K4,MAPK9,MYD88,NFKB2,NLRP3,OAS2,PRKCA,PRKCI,PTX3,RNASEL,SYK,TGFB1,TGFB2,TLR2,TLR3,TLR4,TLR5,TLR7,TNFSF12
Pyrimidine Ribonucleotides Interconversion	1.64	AK1,AK4,CTPS2,ENTPD1,ENTPD6,NME5,NUDT18,NUDT5,PCK1
Apelin Cardiomyocyte Signaling Pathway	1.63	AKT3,ATP2A1,GNAI1,GNAI3,ITPR1,MAPK4,MAPK9,MYL12A,MYL12B,MYL2,MYL3,MYL4,PDIA3,PLCB2,PLCH2,PRKCA,PRKCI,SLC8A1,SLC9A2,TGFB1
Antioxidant Action of Vitamin C	1.62	CSF2RA,CSF2RB,GLRX,JAK2,MAP2K4,MAPK9,NFKB2,NFKBIE,NXN,PDIA3,PLA2G4E,PLA2G6,PLA2G7,PLAAT1,PLCB2,PLCH2,PLD4,PLD5,SLC2A3,SLC2A4,STAT5A,STAT5B
Prostate Cancer Signaling	1.62	AKT3,AR,CCND1,CDK2,CDKN1A,E2F2,E2F6,HDAC3,HRAS,HSP90AA1,HSP90B1,MAP2K2,NFKB2,NFKBIE,NRAS,RAF1,RAP1B,RAP2B,RASD1,RASD2,RRAS2,SOS2
Amyloid Processing	1.62	AKT3,Aph1c,BACE2,CAPN1,CAPN2,CAPN3,CAPN7,CDK5R1,PRKAG2,PRKAR1A,PRKAR2A,PRKAR2B
Sonic Hedgehog Signaling	1.61	ARRB2,CDK1,DYRK1A,PRKAG2,PRKAR1A,PRKAR2A,PRKAR2B,STK36
NRF2-mediated Oxidative Stress Response	1.61	ABCC2,ABCC4,ACTA2,CDC34,CUL3,CYP2E1,CYP2F1,CYP2J2,DNAJB12,DNAJB5,DNAJC11,DNAJC5G,EIF2AK3,ENC1,EP300,EPHX1,HRAS,HSP90AA1,HSP90B1,JUNB,MAFF,MAP2K2,MAP2K3,MAP2K4,MAP2K6,MAP2K7,MAPK9,MGST3,NFE2L2,NRAS,PPIB,PRKCA,PRKCI,RAF1,RAP1B,RAP2B,RASD1,RASD2,RRAS2,SOD2,SOD3
SPINK1 General Cancer Pathway	1.6	AKT3,EGFR,HRAS,JAK2,MAP2K2,Mt1,Mt2,NRAS,RAF1,RAP1B,RAP2B,RASD1,RASD2,RRAS2,STAT3
mTOR Signaling	1.56	AKT1S1,AKT3,EIF4A1,EIF4E,EIF4EBP2,EIF4G1,FNBP1,HRAS,INSR,NRAS,PLD4,PLD5,PPM1J,PPM1L,PPP2R1B,PPP2R5E,PRKAA1,PRKAB2,PRKAG2,PRKAG3,PRKCA,PRKCI,RAP1B,RAP2B,RASD1,RASD2,RHOBTB1,RHOC,RHOH,RHOJ,RHOQ,RHOT2,RICTOR,RND3,RPS6KA2,RRAS2,ULK1
Noradrenaline and Adrenaline Degradation	1.56	ALDH1A1,ALDH1A2,ALDH3B1,Aldh3b2,ALDH4A1,ALDH9A1,IL4I1,MAOB,SMOX
Iron homeostasis signaling pathway	1.56	ACO2,Atp6ap1l,ATP6AP2,ATP6V0E2,ATP6V1A,BMP1,CDC34,CIAO3,CP,EGFR,GDF15,HEPH,HJV,HP,JAK2,PDGFRA,SKP2,SLC11A1,SLC11A2,SLC40A1,SMAD3,STAT3,STAT5A,STAT5B,TF,TFRC
Human Embryonic Stem Cell Pluripotency	1.54	ACVR1,AKT3,BDNF,BMP1,DVL1,FGFR1,FGFR2,FZD1,FZD10,FZD7,FZD9,GNAI1,GNAI3,GNAL,GNB1,GNG2,GNG7,NTF4,NTRK2,PDGFRA,SALL4,SMAD3,TCF7L2,TGFB1,TGFB2,TGFBR2,WNT11,WNT16,WNT4,WNT9A
Ketolysis	1.54	ACAT1,ACAT2,BDH1,OXCT1
Pentose Phosphate Pathway	1.54	G6PD,H6PD,PGD,TKT
Rapoport-Luebering Glycolytic Shunt	1.52	BPGM,PGAM2,TIGAR
Triacylglycerol Biosynthesis	1.51	AGPAT1,AGPAT2,AGPAT4,DBT,DGAT1,ELOVL1,ELOVL6,GPAT3,LIPT2,LPIN3,PLPP5
PXR/RXR Activation	1.5	ABCB9,ABCC2,AKT3,ALAS1,ALDH1A1,CPT1A,INSR,PAPSS2,PRKAG2,PRKAR1A,PRKAR2A,PRKAR2B,RXRA,SCD
Growth Hormone Signaling	1.5	CEBPA,GHR,IGF2,JAK2,PRKCA,PRKCI,RPS6KA2,SLC2A4,SOCS3,SOCS7,SRF,STAT1,STAT3,STAT5A,STAT5B
Unfolded protein response	1.48	AMFR,CALR,CANX,CD82,CEBPA,DNAJB12,DNAJB5,DNAJC11,DNAJC5G,EIF2AK3,HSP90B1,HSPA1A/HSPA1B,Hspa1b,INSIG1,MAP2K7,NFE2L2,PPARG,XBP1
Pyrimidine Ribonucleotides De Novo Biosynthesis	1.48	AK1,AK4,CTPS2,ENTPD1,ENTPD6,NME5,NUDT18,NUDT5,PCK1
Valine Degradation I	1.47	ABAT,ACAD8,BCAT1,BCKDHA,BCKDHB,DBT
IL-7 Signaling Pathway	1.46	AKT3,CCND1,CCND3,CDK2,EBF1,FOXO4,FOXO6,FYN,HGF,IGHM,MYC,NFATC1,SOS2,STAT1,STAT5A,STAT5B
Xenobiotic Metabolism CAR Signaling Pathway	1.45	ABCC2,ALDH1A1,ALDH1A2,ALDH1L1,ALDH1L2,ALDH3B1,ALDH4A1,ALDH9A1,CHST1,CHST3,CITED2,EGFR,EP300,HS3ST5,HSP90AA1,HSP90B1,MAP2K2,MAP2K3,MAP2K4,MAP2K6,MAP2K7,MGST3,PPM1J,PPM1L,PPP2R1B,PPP2R5E,PRKCA,PRKCI,RXRA,SOD3,SRA1,Ugt1a7c,UGT8
PCP pathway	1.44	DVL1,FZD1,FZD10,FZD7,FZD9,JUNB,LGR4,MAP2K4,MAPK9,WNT11,WNT16,WNT4,WNT9A
p53 Signaling	1.41	AKT3,APAF1,CCND1,CCND2,CCNK,CDK2,CDKN1A,CDKN2A,COQ8A,DRAM1,EP300,GADD45A,HIPK2,JMY,PLAGL1,RRM2B,SFN,THBS1,TIGAR
Gluconeogenesis I	1.4	ALDOA,BPGM,MDH1,MDH2,ME1,ME2,PGAM2
NGF Signaling	1.39	AKT3,HRAS,MAP2K2,MAP2K4,MAP3K10,MAP3K13,MAP3K14,MAP3K8,MAPK9,NFKB2,NRAS,PTPN11,RAF1,RAP1B,RAP2B,RASD1,RASD2,RPS6KA2,RRAS2,SHC2,SMPD1,SOS2
EGF Signaling	1.39	AKT3,EGFR,HRAS,ITPR1,MAP2K4,MAP2K7,PRKCA,RAF1,SOS2,SRF,STAT1,STAT3
Endoplasmic Reticulum Stress Pathway	1.38	CALR,CASP3,EIF2AK3,HSP90B1,TAOK3,XBP1
TNFR2 Signaling	1.37	BIRC3,MAP2K4,MAP3K14,NAIP,Naip1 (includes others),NFKB2,NFKBIE,TNFRSF1B
Granzyme B Signaling	1.36	APAF1,BID,CASP3,CASP8,ENDOG
Regulation of eIF4 and p70S6K Signaling	1.35	AKT3,EIF1AX,EIF1AY,EIF4A1,EIF4E,EIF4EBP2,EIF4G1,HRAS,ITGA3,ITGA5,ITGA8,ITGA9,ITGAL,ITGAM,ITGB6,ITGB7,MAP2K2,NRAS,PABPC1,PAIP1,PPM1J,PPM1L,PPP2R1B,PPP2R5E,RAF1,RAP1B,RAP2B,RASD1,RASD2,RRAS2,SOS2
ErbB4 Signaling	1.35	Aph1c,HRAS,MAP2K2,NRAS,NRG4,PRKCA,PRKCI,RAF1,RAP1B,RAP2B,RASD1,RASD2,RRAS2,SOS2
4-aminobutyrate Degradation I	1.35	ABAT,SUCLG2
L-carnitine Biosynthesis	1.35	ALDH9A1,TMLHE
Tetrahydrobiopterin Biosynthesis I	1.35	GCH1,SPR
Tetrahydrobiopterin Biosynthesis II	1.35	GCH1,SPR
Regulation Of The Epithelial Mesenchymal Transition In Development Pathway	1.34	Aph1c,BCL9,DVL1,FZD1,FZD10,FZD7,FZD9,JAG2,LOX,NFKB2,PYGO1,S100A4,TCF7L2,WNT11,WNT16,WNT4,WNT9A
BEX2 Signaling Pathway	1.33	AKT3,CCND1,CDKN1A,ERBB2,ITGB6,LMO2,MAP2K4,MAPK9,MMP2,NFKB2,PPM1J,PPM1L,PPP2R1B,PPP2R5E,STAT3,TCF7L2
Acetyl-CoA Biosynthesis I (Pyruvate Dehydrogenase Complex)	1.32	DBT,DLAT,PDHA1
Aspartate Degradation II	1.32	GOT2,MDH1,MDH2
Glycogen Biosynthesis II (from UDP-D-Glucose)	1.32	EPM2A,GYG1,GYS1
Trehalose Degradation II (Trehalase)	1.32	GCK,HK1,HK2
Pyrimidine Deoxyribonucleotides De Novo Biosynthesis I	1.29	AK1,AK4,NME5,PCK1,RRM2,RRM2B
Th1 Pathway	1.25	Aph1c,CD86,DLL4,HLA-A,HLA-DMA,HLA-DMB,HLA-DQA1,HLA-DRB5,ICAM1,ICOSLG/LOC102723996,IFNGR1,IFNGR2,IL10RA,IL10RB,IL12RB2,JAK2,MAP2K6,NFATC1,NOTCH2,SOCS3,STAT1,STAT3
Wnt/Ca+ pathway	1.24	CAMK2A,DVL1,FZD1,FZD10,FZD7,FZD9,NFATC1,NFKB2,PDIA3,PLCB2,PLCH2,PPP3CA,PRKCA
Antiproliferative Role of Somatostatin Receptor 2	1.23	CDKN1A,GNB1,GNG2,GNG7,HRAS,MAP2K2,NOS1,NPR3,NRAS,PTPN11,RAP1B,RAP2B,RASD1,RASD2,RRAS2
Sumoylation Pathway	1.22	AR,ARHGDIB,ARHGDIG,CBX4,CEBPA,CTBP1,DNMT3A,EP300,FNBP1,MAP2K4,MAPK9,NFKB2,RHOBTB1,RHOC,RHOH,RHOJ,RHOQ,RHOT2,RND3
Protein Ubiquitination Pathway	1.2	AMFR,B2M,BIRC3,CDC34,DNAJB12,DNAJB5,DNAJC11,DNAJC27,DNAJC28,DNAJC5G,ELOC,FBXW7,HLA-A,HLA-E,HSP90AA1,HSP90B1,HSPA1A/HSPA1B,HSPB7,PRKN,PSMB8,PSME2,Sacs,SKP2,TAP1,TRAP1,UBC,UBE2B,UBE2E1,UBE2F,UBE2G1,UBE2H,UBE2L6,UBE2N,UBE2R2,UBE3B,UCHL1,USP11,USP13,USP15,USP20,USP24,USP25,USP34,USP38
NF-κB Activation by Viruses	1.19	AKT3,HRAS,ITGA3,MAP3K14,NFKB2,NFKBIE,NRAS,PRKCA,PRKCI,RAF1,RAP1B,RAP2B,RASD1,RASD2,RRAS2
Coagulation System	1.16	F10,F13A1,F2R,F3,PLAU,PROS1,TFPI,THBD
Superoxide Radicals Degradation	1.15	CYGB,SOD2,SOD3
Retinoic acid Mediated Apoptosis Signaling	1.14	APAF1,BID,CASP3,CASP8,FADD,PARP14,PARP4,PARP6,PARP9,RXRA,RXRG,TNKS2
Acyl-CoA Hydrolysis	1.14	ACOT11,ACOT9,PLA2G6,PPT1
Guanosine Nucleotides Degradation III	1.14	GDA,NT5C1A,NT5C2,NT5C3A
Oleate Biosynthesis II (Animals)	1.14	FADS1,FADS6,SCD,Scd2
Role of Hypercytokinemia/hyperchemokinemia in the Pathogenesis of Influenza	1.13	CASP1,CXCL10,DDX58,IFNAR2,IFNLR1,IL33,IRF9,MYD88,NFKB2,NLRP3,OAS2,STAT1,STAT2,TLR3,TLR4,TLR7
FXR/RXR Activation	1.12	ABCB4,ABCC2,AKT3,APOD,C3,C4A/C4B,CLU,CYP27A1,FASN,FETUB,G6PC3,IL33,MAP2K4,MAPK9,PON1,PON3,PPARG,RBP4,RXRA,SAA1,TF,VLDLR
Arginine Degradation I (Arginase Pathway)	1.09	ALDH4A1,OAT
Glutathione Redox Reactions II	1.09	GLRX,PDIA3
L-cysteine Degradation I	1.09	CDO1,GOT2
Molybdenum Cofactor Biosynthesis	1.09	GPHN,MOCS2
Phenylalanine Degradation I (Aerobic)	1.09	PCBD1,QDPR
Spermine and Spermidine Degradation I	1.09	SAT1,SMOX
DNA damage-induced 14-3-3σ Signaling	1.08	AKT3,CCNB2,CDK1,CDK2,SFN
Purine Nucleotides Degradation II (Aerobic)	1.08	GDA,IMPDH2,NT5C1A,NT5C2,NT5C3A
Hereditary Breast Cancer Signaling	1.06	AKT3,CCND1,CCND2,CCND3,CDK1,CDK6,CDKN1A,DPF1,EP300,FAAP100,GADD45A,HDAC3,HRAS,MSH6,NRAS,POLR2C,RAP1B,RAP2B,RASD1,RASD2,RRAS2,SFN,SMARCD3,UBC
Superpathway of Methionine Degradation	1.05	BHMT2,CDO1,GOT2,MMUT,MRM2,PCCA,PCCB,SUOX
Bupropion Degradation	1.05	CYP1B1,CYP2E1,CYP2F1,CYP2J2,CYP51A1,POR
B Cell Development	1.05	CD86,HLA-A,HLA-DMA,HLA-DMB,HLA-DQA1,HLA-DRB5,IGHM,PTPRC,SPN
Phenylalanine Degradation IV (Mammalian, via Side Chain)	1.04	GOT2,IL4I1,MAOB,SMOX
Urate Biosynthesis/Inosine 5'-phosphate Degradation	1.04	IMPDH2,NT5C1A,NT5C2,NT5C3A
Erythropoietin Signaling Pathway	1.04	AKT3,APAF1,BIRC3,CCND1,CCND2,CSF2RB,HRAS,IL33,ITPR1,JAK2,MAP2K2,NFKB2,NFKBIE,NRAS,PRKCA,PRKCI,RAF1,RAP1B,RAP2B,RASD1,RASD2,RRAS2,SHC2,SOS2,STAT5A,STAT5B,TGFB1,TGFB2,TNFSF12
Cell Cycle Control of Chromosomal Replication	1.03	CDK1,CDK14,CDK15,CDK19,CDK2,CDK6,CDT1,DNA2,MCM4,MCM5,ORC6
Heme Biosynthesis II	1.02	ALAS1,CPOX,UROS
Estrogen Biosynthesis	1	CYP1B1,CYP2E1,CYP2F1,CYP2J2,CYP51A1,HSD17B11,HSD17B12,HSD17B7,POR
G Protein Signaling Mediated by Tubby	1	GNAI1,GNAI3,GNAL,GNB1,GNG2,GNG7,INSR,JAK2,PLCB2
MIF Regulation of Innate Immunity	1	CD74,MAP2K4,MAPK9,NFKB2,NFKBIE,PLA2G4E,PLA2G6,PTGS2,TLR4
Role of CHK Proteins in Cell Cycle Checkpoint Control	0.992	ATMIN,CDK1,CDK2,CDKN1A,E2F2,E2F6,PLK1,PPM1J,PPM1L,PPP2R1B,PPP2R5E
Acetone Degradation I (to Methylglyoxal)	0.986	CYP1B1,CYP2E1,CYP2F1,CYP2J2,CYP51A1,POR,PRXL2B
Virus Entry via Endocytic Pathways	0.972	ACTA2,B2M,FYN,HLA-A,HLA-E,HRAS,ITGA5,ITGB6,ITGB7,NRAS,PRKCA,PRKCI,RAP1B,RAP2B,RASD1,RASD2,RRAS2,TFRC
FGF Signaling	0.965	AKT3,FGF10,FGF13,FGFR1,FGFR2,HGF,HRAS,ITPR1,MAP2K3,MAP2K6,PRKCA,PTPN11,RAF1,SOS2,STAT3
VEGF Family Ligand-Receptor Interactions	0.965	AKT3,HRAS,MAP2K2,NRAS,PLA2G4E,PLA2G6,PRKCA,PRKCI,RAF1,RAP1B,RAP2B,RASD1,RASD2,RRAS2,SOS2
Coronavirus Replication Pathway	0.957	TUBA1A,TUBA1B,TUBA1C,TUBA8,TUBB,TUBB2A,TUBB2B,TUBB4B,TUBB6
Relaxin Signaling	0.951	ADCY5,ADCY7,ADCY9,AKT3,GNAI1,GNAI3,GNAL,GNB1,GNG2,GNG7,NFKB2,NFKBIE,NPR3,PDE10A,PDE1A,PDE3B,PDE4A,PDE7A,PDE7B,PDE8B,PRKAG2,PRKAR1A,PRKAR2A,PRKAR2B,RAP1B
Inhibition of Matrix Metalloproteases	0.942	MMP19,MMP2,RECK,SDC2,THBS2,TIMP1,TIMP2,TIMP4
NAD Salvage Pathway II	0.923	NMNAT1,Nmnat3,NT5C1A,NT5C2,NT5C3A,PXYLP1
Glycine Betaine Degradation	0.906	BHMT2,SARDH,SHMT1
Prostanoid Biosynthesis	0.906	PTGES,PTGES2,PTGS2
Citrulline-Nitric Oxide Cycle	0.905	ASL,NOS1
Folate Polyglutamylation	0.905	MTHFD1,SHMT1
Glutamate Degradation III (via 4-aminobutyrate)	0.905	ABAT,SUCLG2
Myo-inositol Biosynthesis	0.905	BPNT2,INPP5F
Tetrapyrrole Biosynthesis II	0.905	ALAS1,UROS
Acetyl-CoA Biosynthesis III (from Citrate)	0.896	ACLY
Adenine and Adenosine Salvage VI	0.896	ADK
Asparagine Biosynthesis I	0.896	ASNS
D-mannose Degradation	0.896	MPI
Methylglyoxal Degradation VI	0.896	LDHD
Methylthiopropionate Biosynthesis	0.896	ADI1
Sulfite Oxidation IV	0.896	SUOX
HOTAIR Regulatory Pathway	0.882	AKT3,AR,ATXN1,CD44,CDKN1A,EP300,ERBB2,ESR1,HOXD10,ICAM1,MMP19,MMP2,MYC,NFKB2,RBM38,RHOC,SRF,STAT3,TCF7L2,TGFB1,TLR4,VIM,WNT11,WNT16,WNT4,WNT9A
Xenobiotic Metabolism AHR Signaling Pathway	0.869	ALDH1A1,ALDH1A2,ALDH1L1,ALDH1L2,ALDH3B1,ALDH4A1,ALDH9A1,CYP1B1,EP300,HSP90AA1,HSP90B1,MGST3,NFKB2,PON1,Ugt1a7c
Parkinson's Signaling	0.865	CASP3,PRKN,SEPTIN5,UCHL1
Aldosterone Signaling in Epithelial Cells	0.86	DNAJB12,DNAJB5,DNAJC11,DNAJC27,DNAJC28,DNAJC5G,HSP90AA1,HSP90B1,HSPA1A/HSPA1B,HSPB7,ITPR1,KCNMA1,KCNU1,MAP2K2,PDIA3,PIP4K2A,PLCB2,PLCH2,PRKCA,PRKCI,RAF1,Sacs,SCNN1A,SLC12A2,SOS2,TRAP1
CD40 Signaling	0.86	ICAM1,MAP2K2,MAP2K3,MAP2K4,MAP2K6,MAP2K7,MAP3K14,MAPK9,NFKB2,NFKBIE,PTGS2,STAT3
Clathrin-mediated Endocytosis Signaling	0.849	AAK1,ACTA2,APOD,ARF6,ARPC5,ARPC5L,ARRB1,ARRB2,CLU,DAB2,EPN1,F2R,FGF10,FGF13,ITGA5,ITGB6,ITGB7,LYZ,PON1,PPP3CA,PPP3CB,PPP3CC,PPP3R1,RAB4A,RAB7A,RBP4,STON2,TF,TFRC,UBC
IL-9 Signaling	0.828	BCL3,NFKB2,SOCS3,STAT1,STAT3,STAT5A,STAT5B
Ketogenesis	0.808	ACAT1,ACAT2,BDH1
Purine Nucleotides De Novo Biosynthesis II	0.808	ADSL,ADSS1,IMPDH2
γ-glutamyl Cycle	0.808	ANPEP,GGCT,OPLAH
April Mediated Signaling	0.803	MAP2K4,MAP2K7,MAP3K14,MAPK9,NFATC1,NFKB2,NFKBIE,TNFRSF13B
D-myo-inositol (1,4,5)-trisphosphate Degradation	0.792	BPNT2,INPP5A,INPP5F,INPPL1
Isoleucine Degradation I	0.792	ACAD8,ACAT1,ACAT2,BCAT1
RAN Signaling	0.792	KPNA1,KPNA2,KPNA3,KPNA4
ATM Signaling	0.781	BID,CCNB2,CDK1,CDK2,CDKN1A,GADD45A,HERC2,MAP2K4,MAPK9,PPM1J,PPM1L,PPP2R1B,PPP2R5E,RBBP8,SMC1B,ZNF420
MIF-mediated Glucocorticoid Regulation	0.781	CD74,NFKB2,NFKBIE,PLA2G4E,PLA2G6,PTGS2,TLR4
Arginine Biosynthesis IV	0.766	ASL,OAT
Chondroitin and Dermatan Biosynthesis	0.766	CHPF,CHSY1
Glycerol Degradation I	0.766	Gk,GPD2
NAD Biosynthesis III	0.766	NMNAT1,Nmnat3
Pyruvate Fermentation to Lactate	0.766	LDHA,LDHB
Selenocysteine Biosynthesis II (Archaea and Eukaryotes)	0.766	PSTK,SARS2
Zymosterol Biosynthesis	0.766	CYP51A1,HSD17B7
B Cell Activating Factor Signaling	0.762	MAP2K4,MAP2K7,MAP3K14,MAPK9,NFATC1,NFKB2,NFKBIE,TNFRSF13B
BAG2 Signaling Pathway	0.756	ANXA2,CASP3,CDKN1A,HSP90AA1,HSPA1A/HSPA1B,Hspa1b,MYC,NFKB2,PINK1,PRKN,PSMB8,PSME2,PSME4,SIRT3
Kinetochore Metaphase Signaling Pathway	0.755	BOD1,BUB1B,CDK1,CENPL,CENPT,DNAH1,DNAH10,ESPL1,KIF2C,MXD3,PLK1,PPP1R14C,PPP1R3A,PPP1R3C,PPP2R5E,SMC1B,SPC25
Vitamin-C Transport	0.741	GLRX,LRRC8D,NXN,SLC2A3,SLC2A4
Mitochondrial L-carnitine Shuttle Pathway	0.726	ACSL5,ACSL6,CPT1A,CPT2
Activation of IRF by Cytosolic Pattern Recognition Receptors	0.703	ADAR,DDX58,FADD,IRF9,MAP2K4,MAPK9,NFKB2,NFKBIE,PPIB,STAT1,STAT2
Basal Cell Carcinoma Signaling	0.701	BMP1,DVL1,FZD1,FZD10,FZD7,FZD9,STK36,TCF7L2,WNT11,WNT16,WNT4,WNT9A
Notch Signaling	0.695	Aph1c,DLL4,JAG2,MAML3,MFNG,NOTCH2,NUMBL
Superpathway of Melatonin Degradation	0.673	B4GAT1,CYP1B1,CYP2E1,CYP2F1,CYP2J2,CYP51A1,IL4I1,MAOB,POR,SMOX,Ugt1a7c
Ethanol Degradation II	0.668	ALDH1A1,ALDH1A2,ALDH3B1,Aldh3b2,ALDH4A1,ALDH9A1
Ceramide Degradation	0.657	ASAH1,NAAA
NAD Salvage Pathway III	0.657	NMNAT1,Nmnat3
tRNA Charging	0.656	AARS1,AARS2,CARS2,DARS2,SARS2,TARS3,YARS1
UDP-N-acetyl-D-galactosamine Biosynthesis II	0.651	GCK,HK1,HK2
IL-23 Signaling Pathway	0.649	AKT3,IL12RB2,JAK2,NFKB2,RORC,RUNX1,SOCS3,STAT3
Glycolysis I	0.64	ALDOA,BPGM,PFKM,PGAM2,PKM
IL-17A Signaling in Gastric Cells	0.64	CXCL10,EGFR,IL17RA,MAP2K4,MAPK9
Inhibition of ARE-Mediated mRNA Degradation Pathway	0.635	AKT3,MAPK4,MC2R,PPM1J,PPM1L,PPP2R1B,PPP2R5E,PRKAG2,PRKAR1A,PRKAR2A,PRKAR2B,PSMB8,PSME2,PSME4,SFN,TNFRSF1A,TNFRSF1B,TNFSF12,YWHAB,YWHAH,YWHAQ,YWHAZ,ZFP36L1,ZFP36L2
4-hydroxyproline Degradation I	0.623	ALDH4A1
Alanine Biosynthesis II	0.623	GPT2
Alanine Degradation III	0.623	GPT2
All-trans-decaprenyl Diphosphate Biosynthesis	0.623	PDSS2
Choline Degradation I	0.623	CHDH
Fatty Acid Biosynthesis Initiation II	0.623	FASN
Flavin Biosynthesis IV (Mammalian)	0.623	FLAD1
Glycine Biosynthesis I	0.623	SHMT1
Glycine Degradation (Creatine Biosynthesis)	0.623	GATM
L-cysteine Degradation III	0.623	MPST
Palmitate Biosynthesis I (Animals)	0.623	FASN
S-methyl-5-thio-α-D-ribose 1-phosphate Degradation	0.623	APIP
Spermidine Biosynthesis I	0.623	AMD1
Sulfate Activation for Sulfonation	0.623	PAPSS2
UDP-D-xylose and UDP-D-glucuronate Biosynthesis	0.623	UGDH
β-alanine Degradation I	0.623	ABAT
Serotonin Degradation	0.616	ALDH1A1,ALDH1A2,ALDH3B1,Aldh3b2,ALDH4A1,ALDH9A1,B4GAT1,IL4I1,MAOB,SMOX,Ugt1a7c
4-1BB Signaling in T Lymphocytes	0.587	MAP2K2,MAP2K4,MAP3K14,MAPK9,NFKB2,NFKBIE
Colanic Acid Building Blocks Biosynthesis	0.586	GALK2,MPI,UGDH
Leukotriene Biosynthesis	0.586	ALOX5,DPEP1,MGST3
Oxidative Ethanol Degradation III	0.584	ALDH1A1,ALDH1A2,ALDH3B1,Aldh3b2,ALDH4A1,ALDH9A1,CYP2E1,CYP2F1,CYP2J2
Sphingomyelin Metabolism	0.568	SGMS2,SMPD1
Atherosclerosis Signaling	0.533	ALOX5,APOD,CCR2,CCR3,CLU,F3,ICAM1,IL33,LYZ,NFKB2,PLA2G4E,PLA2G6,PLA2G7,PLAAT1,PON1,RBP4,TGFB1,TNFSF12,VCAM1
Choline Biosynthesis III	0.529	PHKA1,PLD4,PLD5
Superpathway of Citrulline Metabolism	0.529	ASL,NOS1,OAT
Telomere Extension by Telomerase	0.529	TERF1,TNKS2,XRCC5
Role of IL-17A in Arthritis	0.528	IL17RA,MAP2K2,MAP2K3,MAP2K4,MAP2K6,MAPK9,NFKB2,NFKBIE,PTGS2
CDP-diacylglycerol Biosynthesis I	0.517	AGPAT1,AGPAT2,AGPAT4,GPAT3
Retinoate Biosynthesis I	0.516	Akr1b10,ALDH1A1,ALDH1A2,DHRS7C,RBP1,RDH5
Folate Transformations I	0.494	MTHFD1,SHMT1
Leucine Degradation I	0.494	BCAT1,MCCC2
Salvage Pathways of Pyrimidine Deoxyribonucleotides	0.494	TK1,UPP1
Sphingosine and Sphingosine-1-phosphate Metabolism	0.494	ASAH1,NAAA
Sucrose Degradation V (Mammalian)	0.494	ALDOA,KHK
tRNA Splicing	0.489	PDE10A,PDE1A,PDE3B,PDE4A,PDE7A,PDE7B,PDE8B
Phospholipases	0.485	LIPG,PDIA3,PLA2G4E,PLA2G6,PLA2G7,PLAAT1,PLCB2,PLCH2,PLD4,PLD5
Adenosine Nucleotides Degradation II	0.478	NT5C1A,NT5C2,NT5C3A
Chondroitin Sulfate Degradation (Metazoa)	0.478	CEMIP2,GALNS,GM2A
Superpathway of D-myo-inositol (1,4,5)-trisphosphate Metabolism	0.476	BPNT2,INPP5A,INPP5F,INPPL1
1,25-dihydroxyvitamin D3 Biosynthesis	0.475	POR
Anandamide Degradation	0.475	NAAA
Aspartate Biosynthesis	0.475	GOT2
Geranylgeranyldiphosphate Biosynthesis	0.475	COX10
Glutamate Degradation II	0.475	GOT2
Glycerol-3-phosphate Shuttle	0.475	GPD2
Inosine-5'-phosphate Biosynthesis II	0.475	ADSL
Methionine Salvage II (Mammalian)	0.475	BHMT2
Proline Degradation	0.475	ALDH4A1
Thiosulfate Disproportionation III (Rhodanese)	0.475	MPST
Thyroid Hormone Metabolism I (via Deiodination)	0.475	DIO2
Thyronamine and Iodothyronamine Metabolism	0.475	DIO2
Tyrosine Biosynthesis IV	0.475	PCBD1
Phosphatidylglycerol Biosynthesis II (Non-plastidic)	0.438	AGPAT1,AGPAT2,AGPAT4,GPAT3
Calcium Transport I	0.432	ANXA5,ATP2A1
Airway Inflammation in Asthma	0.414	IFNGR1,IFNGR2,IL33,TGFB1,TGFB2
Lymphotoxin β Receptor Signaling	0.398	AKT3,APAF1,CASP3,CYC1,EP300,MAP3K14,NFKB2,VCAM1
Role of Wnt/GSK-3β Signaling in the Pathogenesis of Influenza	0.392	CSNK1G2,DVL1,FZD1,FZD10,FZD7,FZD9,TCF7L2,WNT11,WNT16,WNT4,WNT9A
1D-myo-inositol Hexakisphosphate Biosynthesis II (Mammalian)	0.391	INPP5A,INPP5F,INPPL1
D-myo-inositol (1,3,4)-trisphosphate Biosynthesis	0.391	INPP5A,INPP5F,INPPL1
Pregnenolone Biosynthesis	0.391	CYP27A1,CYP2E1,MICAL2
Superpathway of Geranylgeranyldiphosphate Biosynthesis I (via Mevalonate)	0.391	ACAT1,ACAT2,COX10
γ-linolenate Biosynthesis II (Animals)	0.391	ACSL5,ACSL6,FADS1
Ascorbate Recycling (Cytosolic)	0.377	GLRX
Catecholamine Biosynthesis	0.377	DDC
Heme Biosynthesis from Uroporphyrinogen-III I	0.377	CPOX
Oxidized GTP and dGTP Detoxification	0.377	DXO
Phenylethylamine Degradation I	0.377	AOC3
Retinoate Biosynthesis II	0.377	RBP1
D-myo-inositol (1,4,5)-Trisphosphate Biosynthesis	0.371	PI4K2B,PIP4K2A,PLCB2,PLCH2
IL-17 Signaling	0.37	AKT3,CCL22,HRAS,HSP90AA1,HSP90B1,IL17RA,IL33,JAK2,MAP2K3,MAP2K4,MAP2K6,MAP3K14,MAPK9,MMP2,NRAS,PTGS2,RAP1B,RAP2B,RASD1,RASD2,RRAS2,TAB2,TGFB1,TGFB2,TNFSF12
Role of BRCA1 in DNA Damage Response	0.357	CDKN1A,DPF1,E2F2,E2F6,FAAP100,GADD45A,MSH6,PLK1,RBBP8,SMARCD3,STAT1
Granzyme A Signaling	0.355	EP300,H1-10,H1f4
MSP-RON Signaling Pathway	0.337	ACTA2,CCR2,CSF2RB,ITGAM,JAK2,RPS6KA2,TLR2,TLR4
Nicotine Degradation III	0.337	B4GAT1,CYP1B1,CYP2E1,CYP2F1,CYP2J2,CYP51A1,POR,Ugt1a7c
NAD biosynthesis II (from tryptophan)	0.335	KMO,NMNAT1
Role of PI3K/AKT Signaling in the Pathogenesis of Influenza	0.332	AKT3,GNAI1,GNAI3,KPNA3,MAP2K2,NFKB2,NFKBIE,PLAC8,ZNF346
Methylglyoxal Degradation III	0.322	Akr1b10,CYP2E1,PRXL2B
The Visual Cycle	0.322	Akr1b10,RBP1,RDH5
Dermatan Sulfate Biosynthesis	0.318	CHPF,CHST1,CHST14,CHST3,CHSY1,DSEL,HS3ST5,XYLT1
IL-17A Signaling in Airway Cells	0.315	AKT3,IL17RA,JAK2,MAP2K2,MAP2K4,MAPK9,NFKB2,NFKBIE,STAT3
2-ketoglutarate Dehydrogenase Complex	0.307	OGDH
Arsenate Detoxification I (Glutaredoxin)	0.307	AS3MT
Galactose Degradation I (Leloir Pathway)	0.307	GALK2
Proline Biosynthesis II (from Arginine)	0.307	OAT
Tetrahydrofolate Salvage from 5,10-methenyltetrahydrofolate	0.307	MTHFD1
Tyrosine Degradation I	0.307	FAH
dTMP De Novo Biosynthesis	0.307	SHMT1
Bile Acid Biosynthesis, Neutral Pathway	0.296	CYP27A1,HSD3B7
Cholesterol Biosynthesis I	0.296	CYP51A1,HSD17B7
Cholesterol Biosynthesis II (via 24,25-dihydrolanosterol)	0.296	CYP51A1,HSD17B7
Cholesterol Biosynthesis III (via Desmosterol)	0.296	CYP51A1,HSD17B7
Superpathway of Cholesterol Biosynthesis	0.29	ACAT1,ACAT2,CYP51A1,HSD17B7
Role of IL-17F in Allergic Inflammatory Airway Diseases	0.286	CXCL10,IL17RA,MAP2K2,NFKB2,RAF1,RPS6KA2
Melatonin Degradation I	0.284	B4GAT1,CYP1B1,CYP2E1,CYP2F1,CYP2J2,CYP51A1,POR,Ugt1a7c
Role of RIG1-like Receptors in Antiviral Innate Immunity	0.268	CASP8,DDX58,EP300,FADD,NFKB2,NFKBIE
Polyamine Regulation in Colon Cancer	0.268	AZIN1,MYC,PPARG,PSMB8,PSME2,PSME4,SAT1,TCF7L2
Fatty Acid Activation	0.262	ACSL5,ACSL6
Mevalonate Pathway I	0.262	ACAT1,ACAT2
Arginine Degradation VI (Arginase 2 Pathway)	0.253	OAT
Ceramide Biosynthesis	0.253	SPTLC2
GDP-mannose Biosynthesis	0.253	MPI
Glycine Cleavage Complex	0.253	AMT
NAD Biosynthesis from 2-amino-3-carboxymuconate Semialdehyde	0.253	NMNAT1
Pentose Phosphate Pathway (Non-oxidative Branch)	0.253	TKT
Serotonin and Melatonin Biosynthesis	0.253	DDC
Tryptophan Degradation to 2-amino-3-carboxymuconate Semialdehyde	0.253	KMO
Urea Cycle	0.253	ASL
Ephrin A Signaling	0.251	CFL1,EFNA5,FYN,NGEF,PAK1,PTPN11
Cardiomyocyte Differentiation via BMP Receptors	0.241	MEF2C,MYL2,SMAD9
Ubiquinol-10 Biosynthesis (Eukaryotic)	0.241	BCKDHA,CYP2E1,MICAL2
Glycoaminoglycan-protein Linkage Region Biosynthesis	0.212	XYLT1
Phosphatidylcholine Biosynthesis I	0.212	PHKA1
Thioredoxin Pathway	0.212	NXN
Airway Pathology in Chronic Obstructive Pulmonary Disease	0	APOD,C8G,FGF10,FGF13,IL33,MMP2,RBP4,TGFB1,TGFB2,TNFSF12
Allograft Rejection Signaling	0	B2M,CD86,FCER1G,HLA-A,HLA-DMA,HLA-DMB,HLA-DQA1,HLA-DRB5,HLA-E
Altered T Cell and B Cell Signaling in Rheumatoid Arthritis	0	CD86,CXCL13,FCER1G,HLA-A,HLA-DMA,HLA-DMB,HLA-DQA1,HLA-DRB5,IGHM,IL33,MAP3K14,NFKB2,TGFB1,TLR2,TLR3,TLR4,TLR5,TLR7,TNFRSF13B
Androgen Biosynthesis	0	HSD3B7
Antiproliferative Role of TOB in T Cell Signaling	0	CCNA2,CDC34,CDK2,FCER1G,PABPC1,PABPC4,SKP2,SMAD3,TGFB1,TGFB2,TGFBR2
Apelin Liver Signaling Pathway	0	MAP2K4,MAPK9
Assembly of RNA Polymerase I Complex	0	POLR1E
Assembly of RNA Polymerase II Complex	0	CCNH,POLR2C
Autoimmune Thyroid Disease Signaling	0	CD86,FCER1G,HLA-A,HLA-DMA,HLA-DMB,HLA-DQA1,HLA-DRB5,HLA-E,TG,TSHR
BER pathway	0	PNKP
CCR5 Signaling in Macrophages	0	CACNA1A,CACNA1B,CACNA1D,CACNA1S,CACNA2D1,CACNA2D4,CACNB4,CACNG4,Calm1 (includes others),CAMK4,FCER1G,GNAI1,GNAI3,GNAL,GNB1,GNG2,GNG7,ITPR1,MAP2K4,MAPK9,PRKCA,PRKCI,PTK2B
CD28 Signaling in T Helper Cells	0	AKT3,ARPC5,ARPC5L,Calm1 (includes others),CAMK4,CD86,FCER1G,FYN,GRAP2,HLA-A,HLA-DMA,HLA-DMB,HLA-DQA1,HLA-DRB5,ITPR1,LCP2,MAP2K2,MAP2K4,MAPK9,NFATC1,NFKB2,NFKBIE,PAK1,PPP3CA,PPP3CB,PPP3CC,PPP3R1,PTPN11,PTPRC,SYK,WAS
CTLA4 Signaling in Cytotoxic T Lymphocytes	0	AKT3,B2M,CD86,FCER1G,FYN,GRAP2,HLA-A,HLA-E,JAK2,LCP2,PPM1J,PPM1L,PPP2R1B,PPP2R5E,PTPN11,SYK
Calcium-induced T Lymphocyte Apoptosis	0	ATP2A1,CABIN1,Calm1 (includes others),CAMK4,CAPN2,EP300,FCER1G,HLA-A,HLA-DMA,HLA-DMB,HLA-DQA1,HLA-DRB5,ITPR1,PPP3CA,PPP3CB,PPP3CC,PPP3R1,PRKCA,PRKCI
Cdc42 Signaling	0	ARPC5,ARPC5L,B2M,BAIAP2,CDC42SE1,CFL1,EXOC4,EXOC6,FCER1G,FGD3,HLA-A,HLA-DMA,HLA-DMB,HLA-DQA1,HLA-DRB5,HLA-E,IQGAP1,ITGA3,ITGA5,ITGA8,ITGA9,ITGAL,ITGAM,ITGB6,ITGB7,MAP2K4,MAPK9,MYL12A,MYL12B,MYL2,MYL3,MYL4,PAK1,PAK3,PRKCI,RAF1,WAS,WIPF1
Chondroitin Sulfate Biosynthesis	0	CHPF,CHST1,CHST3,CHSY1,HS3ST5,XYLT1
Chondroitin Sulfate Biosynthesis (Late Stages)	0	CHPF,CHST1,CHST3,CHSY1,HS3ST5
Circadian Rhythm Signaling	0	ADCYAP1R1,ARNTL,CRY1,GRIN3A
Citrulline Biosynthesis	0	OAT
Communication between Innate and Adaptive Immune Cells	0	B2M,Ccl9,CCR7,CD86,CXCL10,FCER1G,HLA-A,HLA-DRB5,HLA-E,IGHM,IL33,TLR2,TLR3,TLR4,TLR5,TLR7,TNFRSF13B
Cysteine Biosynthesis III (mammalia)	0	MRM2
Cytotoxic T Lymphocyte-mediated Apoptosis of Target Cells	0	APAF1,B2M,BID,CASP3,CASP8,CYC1,FADD,FCER1G,HLA-A,HLA-E
DNA Double-Strand Break Repair by Non-Homologous End Joining	0	XRCC5
DNA Methylation and Transcriptional Repression Signaling	0	DNMT1,DNMT3A
Dendritic Cell Maturation	0	AKT3,B2M,CCR7,CD1D,CD86,DDR2,FCER1G,FCGR1A,FCGR2A,FCGR2B,FCGR3A/FCGR3B,FSCN2,HLA-A,HLA-DMA,HLA-DMB,HLA-DQA1,HLA-DRB5,HLA-E,ICAM1,IL1RL2,IL33,JAK2,MAP2K4,MAP3K14,MAPK9,MYD88,NFKB2,NFKBIE,PDIA3,PLCB2,PLCH2,STAT1,STAT2,TLR2,TLR3,TLR4,TNFRSF1A,TNFRSF1B,TYROBP
Dermatan Sulfate Biosynthesis (Late Stages)	0	CHST1,CHST14,CHST3,DSEL,HS3ST5
Dermatan Sulfate Degradation (Metazoa)	0	CEMIP2,GM2A
Docosahexaenoic Acid (DHA) Signaling	0	AKT3,APAF1,BID,CASP3
Dolichyl-diphosphooligosaccharide Biosynthesis	0	ALG3
EIF2 Signaling	0	ACTA2,AKT3,ATF3,CCND1,EIF1AX,EIF1AY,EIF2AK3,EIF4A1,EIF4E,EIF4G1,HRAS,INSR,MAP2K2,MYC,NOX4,NRAS,PABPC1,PAIP1,PTBP1,RAF1,RAP1B,RAP2B,RASD1,RASD2,RPL3,RPL3L,RRAS2,SOS2
Ephrin B Signaling	0	CFL1,GNAI1,GNAI3,GNAL,GNB1,GNG2,GNG7,HRAS,PAK1
FAT10 Signaling Pathway	0	PSMB8,PSME2,PSME4
Fatty Acid β-oxidation I	0	ACSL5,ACSL6
Glucocorticoid Biosynthesis	0	HSD3B7
Glutaryl-CoA Degradation	0	ACAT1,ACAT2
Glutathione Redox Reactions I	0	GPX8,MGST3,PTGES
Glutathione-mediated Detoxification	0	ANPEP,MGST3,PTGES
Graft-versus-Host Disease Signaling	0	CD86,FCER1G,HLA-A,HLA-DMA,HLA-DMB,HLA-DQA1,HLA-DRB5,HLA-E,IL33
Hematopoiesis from Multipotent Stem Cells	0	THPO
Hematopoiesis from Pluripotent Stem Cells	0	FCER1G,IGHM
Heparan Sulfate Biosynthesis	0	AARS1,CHST1,CHST3,EXTL1,EXTL3,HS3ST5,LIPE,XYLT1
Heparan Sulfate Biosynthesis (Late Stages)	0	AARS1,CHST1,CHST3,EXTL1,EXTL3,HS3ST5,LIPE
Histidine Degradation III	0	MTHFD1
Histidine Degradation VI	0	CYP2E1,MICAL2
IL-17A Signaling in Fibroblasts	0	IL17RA,NFKB2,NFKBIE
Inositol Pyrophosphates Biosynthesis	0	PPIP5K1
Intrinsic Prothrombin Activation Pathway	0	F10,F13A1,PROS1,THBD
Lipid Antigen Presentation by CD1	0	ARF6,B2M,CALR,CANX,CD1D,FCER1G,PDIA3
Mechanisms of Viral Exit from Host Cells	0	ACTA2,PRKCA,PRKCI,VPS36
Methionine Degradation I (to Homocysteine)	0	MRM2
Mineralocorticoid Biosynthesis	0	HSD3B7
Mismatch Repair in Eukaryotes	0	MSH3,MSH6
NAD Phosphorylation and Dephosphorylation	0	PXYLP1
NER (Nucleotide Excision Repair, Enhanced Pathway)	0	CCNH,CETN2,COPS7A,DNA2,EP300,HMGN1,POLD2,POLE2,POLK,POLR2C,UBE2N
NF-κB Signaling	0	AKT3,CASP8,EGFR,EP300,FADD,FCER1G,FGFR1,FGFR2,GHR,HRAS,IL1R2,IL33,INSR,IRAK3,IRAK4,MAP2K6,MAP2K7,MAP3K14,MAP3K8,MAP4K4,MYD88,NFKB2,NFKBIE,NRAS,NTRK2,PDGFRA,RAF1,RAP1B,RAP2B,RASD1,RASD2,RRAS2,TAB2,TGFBR2,TIRAP,TLR2,TLR3,TLR4,TLR5,TLR7,TNFRSF1A,TNFRSF1B,TNIP1,UBE2N
Neuroprotective Role of THOP1 in Alzheimer's Disease	0	C1R,CFD,ECE2,FAP,HLA-A,HLA-E,HTRA3,IDE,LONP1,PRKAG2,PRKAR1A,PRKAR2A,PRKAR2B,PRSS12,SERPINA3
Nicotine Degradation II	0	B4GAT1,CYP1B1,CYP2E1,CYP2F1,CYP2J2,CYP51A1,POR,Ugt1a7c
Nucleotide Excision Repair Pathway	0	CCNH,POLR2C
Nur77 Signaling in T Lymphocytes	0	APAF1,B2M,CABIN1,Calm1 (includes others),CAMK4,CASP3,CD86,EP300,FCER1G,HLA-A,HLA-DMA,HLA-DMB,HLA-DQA1,HLA-DRB5,HLA-E,MAP2K2,NFATC1,PPP3CA,PPP3CB,PPP3CC,PPP3R1,PRKCA,PRKCI,RXRA
OX40 Signaling Pathway	0	B2M,FCER1G,HLA-A,HLA-DMA,HLA-DMB,HLA-DQA1,HLA-DRB5,HLA-E,MAP2K4,MAPK9,NFKB2,NFKBIE
PKCθ Signaling in T Lymphocytes	0	CACNA1A,CACNA1B,CACNA1D,CACNA1S,CACNA2D1,CACNA2D4,CACNB4,CACNG4,CAMK2A,CAMK2B,CAMK2G,CD86,FCER1G,FYN,GRAP2,HLA-A,HLA-DMA,HLA-DMB,HLA-DQA1,HLA-DRB5,HRAS,ITPR1,LCP2,MAP2K4,MAP3K10,MAP3K13,MAP3K14,MAP3K8,NFATC1,NFKB2,NFKBIE,NRAS,PPP3CA,PPP3CB,PPP3CC,PPP3R1,RAP1B,RAP2B,RASD1,RASD2,RRAS2,SOS2
Pathogenesis of Multiple Sclerosis	0	CXCL10
Phospholipase C Signaling	0	ADCY5,ADCY7,ADCY9,AHNAK,ARHGEF2,ARHGEF9,Calm1 (includes others),CAMK4,EP300,FCER1G,FCGR2A,FCGR2B,FNBP1,FYN,GNB1,GNG2,GNG7,GRAP2,HDAC3,HRAS,IGHM,ITGA3,ITGA5,ITGA8,ITGA9,ITGAL,ITGAM,ITGB6,ITGB7,ITPR1,LCP2,MAP2K2,MEF2C,MYL12A,MYL12B,MYL2,MYL3,MYL4,NFATC1,NFKB2,NRAS,PLA2G4E,PLA2G6,PLCB2,PLD4,PLD5,PPP3CA,PPP3CB,PPP3CC,PPP3R1,PRKCA,PRKCI,RAF1,RAP1B,RAP2B,RASD1,RASD2,RHOBTB1,RHOC,RHOH,RHOJ,RHOQ,RHOT2,RN…
Phototransduction Pathway	0	GNB1,OPN4,PRKAG2,PRKAR1A,PRKAR2A,PRKAR2B
Primary Immunodeficiency Signaling	0	IGHM,PTPRC,TAP1,TNFRSF13B,UNG
Purine Ribonucleosides Degradation to Ribose-1-phosphate	0	PGM2
Regulation of IL-2 Expression in Activated and Anergic T Lymphocytes	0	Calm1 (includes others),CAMK4,FCER1G,FYN,HRAS,MAP2K2,MAP2K4,MAP2K7,MAPK9,NFATC1,NFKB2,NFKBIE,NRAS,PABPC4,PPP3CA,PPP3CB,PPP3CC,PPP3R1,RAF1,RAP1B,RAP2B,RASD1,RASD2,RRAS2,SMAD3,SOS2,TGFB1,TGFB2,TGFBR2
Retinol Biosynthesis	0	Akr1b10,LIPE,LIPG,RBP1
Role of Cytokines in Mediating Communication between Immune Cells	0	IL33,TGFB1
Role of IL-17A in Psoriasis	0	IL17RA
Role of NFAT in Regulation of the Immune Response	0	AKT3,CABIN1,Calm1 (includes others),CAMK4,CD86,CSNK1G2,FCER1G,FCGR1A,FCGR2A,FCGR2B,FCGR3A/FCGR3B,FYN,GNAI1,GNAI3,GNAL,GNB1,GNG2,GNG7,HLA-A,HLA-DMA,HLA-DMB,HLA-DQA1,HLA-DRB5,HRAS,IGHM,ITPR1,KPNA1,KPNA2,KPNA3,KPNA4,LCP2,MAP2K2,MEF2C,NFATC1,NFKB2,NFKBIE,NRAS,PLCB2,PPP3CA,PPP3CB,PPP3CC,PPP3R1,RAF1,RAP1B,RAP2B,RASD1,RASD2,RCAN2,RRAS2,SOS2,SYK
Role of Oct4 in Mammalian Embryonic Stem Cell Pluripotency	0	PHB,PHC1,SALL4
Role of p14/p19ARF in Tumor Suppression	0	CDKN2A
SAPK/JNK Signaling	0	DUSP4,DUSP8,FADD,FCER1G,GADD45A,GNB1,GNG2,GNG7,HRAS,MAP2K4,MAP2K7,MAP3K10,MAP3K13,MAP4K4,MAPK9,NFATC1,NRAS,RAP1B,RAP2B,RASD1,RASD2,RRAS2,SOS2
SPINK1 Pancreatic Cancer Pathway	0	CPA3,CPE,F2RL1,SMAD3,TGFB1,TGFBR2
Systemic Lupus Erythematosus In T Cell Signaling Pathway	0	AKT1S1,AKT3,B2M,CAMK4,CASP1,CASP3,CASP8,CASQ1,CD44,CD86,DNMT1,ESR1,EZR,FCER1G,FNBP1,GADD45A,GNAI1,GNAI3,HLA-A,HLA-DMA,HLA-DMB,HLA-DQA1,HLA-DRB5,HLA-E,HRAS,ICOSLG/LOC102723996,ITGAL,ITPR1,MAP2K2,MAP2K3,MAP2K4,MAP2K6,MAP2K7,MSN,NOS1,NRAS,PPM1J,PPM1L,PPP2R1B,PPP2R5E,PPP3CA,PPP3CB,PPP3CC,PPP3R1,RAB4A,RAP1B,RAP2B,RASD1,RASD2,RHOBTB1,RHOC,RHOH,RHOJ,RHOQ,RHOT2,RND3,RORC,RRAS2,SOS2,STAT3,SYK
Systemic Lupus Erythematosus Signaling	0	AKT3,C6,C8G,CAMK4,CD86,FCER1G,FCGR1A,FCGR2A,FCGR2B,FCGR3A/FCGR3B,HLA-A,HLA-E,HRAS,IGHM,IL33,LSM14B,NFATC1,NRAS,PTPRC,RAP1B,RAP2B,RASD1,RASD2,RRAS2,SNRNP35,SNRPN,SOS2,TLR7
T Cell Exhaustion Signaling Pathway	0	ACVR1,ACVR1B,ACVR1C,AKT3,CD86,FCER1G,HLA-A,HLA-DMA,HLA-DMB,HLA-DQA1,HLA-DRB5,HLA-E,HRAS,IFNAR2,IL10RA,IL10RB,IL12RB2,IRF9,JAK2,MAP2K4,MAPK9,NFATC1,NRAS,PPM1J,PPM1L,PPP2R1B,PPP2R5E,PTPN11,RAP1B,RAP2B,RASD1,RASD2,RRAS2,SMAD3,STAT1,STAT2,STAT3,TGFB1,TGFBR2
T Cell Receptor Signaling	0	AKT1S1,AKT3,B2M,Calm1 (includes others),CAMK4,CD86,DUSP5,FCER1G,FYB1,FYN,GRAP2,HLA-A,HLA-DMA,HLA-DMB,HLA-DQA1,HLA-DRB5,HLA-E,HRAS,ICAM1,ICOSLG/LOC102723996,ITGA3,ITGAL,LCP2,MAP2K2,MAP2K3,MAP2K4,MAP2K6,MAP2K7,NFATC1,NFKB2,NFKBIE,NRAS,PPP3CA,PPP3CB,PPP3CC,PPP3R1,PTK2B,PTPN11,PTPRC,RAF1,RAP1B,RAP2B,RASD1,RASD2,RRAS2,SOS2,TCF7L2
T Helper Cell Differentiation	0	CD86,FCER1G,HLA-A,HLA-DMA,HLA-DMB,HLA-DQA1,HLA-DRB5,ICOSLG/LOC102723996,IFNGR1,IFNGR2,IL10RA,IL10RB,IL12RB2,IL4R,RORC,STAT1,STAT3,TGFB1,TGFBR2,TNFRSF1A,TNFRSF1B
Tec Kinase Signaling	0	ACTA2,FADD,FCER1G,FGR,FNBP1,FYN,GNAI1,GNAI3,GNAL,GNB1,GNG2,GNG7,ITGA3,ITGA5,ITGA8,ITGA9,ITGAL,ITGAM,ITGB6,ITGB7,JAK2,MAP2K4,MAPK9,NFKB2,PAK1,PAK3,PRKCA,PRKCI,PTK2B,RHOBTB1,RHOC,RHOH,RHOJ,RHOQ,RHOT2,RND3,STAT1,STAT2,STAT3,STAT5A,STAT5B,TLR4,TNFSF12,WAS
Th17 Activation Pathway	0	FCER1G,HSP90AA1,HSP90B1,IL12RB2,IRAK2,IRAK3,IRAK4,JAK2,MYD88,NFATC1,NFKB2,PTGER2,PTGER4,RORC,RUNX1,SOCS3,STAT3
Thyroid Hormone Metabolism II (via Conjugation and/or Degradation)	0	B4GAT1,DIO2,Ugt1a7c
Transcriptional Regulatory Network in Embryonic Stem Cells	0	MYF5,STAT3,TRIM24,ZFHX3
Triacylglycerol Degradation	0	AARS1,ABHD16A,ABHD2,ABHD6,LIPE,LIPG
Tryptophan Degradation III (Eukaryotic)	0	ACAT1,ACAT2,KMO
Type I Diabetes Mellitus Signaling	0	APAF1,BID,CASP3,CASP8,CD86,CPE,CYC1,FADD,FCER1G,HLA-A,HLA-DMA,HLA-DMB,HLA-DQA1,HLA-DRB5,HLA-E,IFNGR1,IFNGR2,IL1RAP,JAK2,MAP2K3,MAP2K4,MAP2K6,MAP2K7,MAP3K14,MAPK9,MYD88,NFKB2,NFKBIE,SOCS3,SOCS7,STAT1,TNFRSF1A,TNFRSF1B
UVB-Induced MAPK Signaling	0	EGFR,EIF4E,MAP2K4,MAPK9,PRKCA,PRKCI
iCOS-iCOSL Signaling in T Helper Cells	0	AKT3,Calm1 (includes others),CAMK2A,CAMK2B,CAMK2G,CAMK4,CD86,FCER1G,GRAP2,HLA-A,HLA-DMA,HLA-DMB,HLA-DQA1,HLA-DRB5,ICOSLG/LOC102723996,IL2RB,ITPR1,LCP2,NFATC1,NFKB2,NFKBIE,PPP3CA,PPP3CB,PPP3CC,PPP3R1,PTPRC
