# Supplementary material for: Transcriptomic Regulation of Muscle Mitochondria and Calcium Signaling by Insulin/IGF-1 Receptors Depends on FoxO Transcription Factors
Source: Front Physiol. 2022 Feb 4;12:779121. doi: 10.3389/fphys.2021.779121 (PMC8855073; doi:10.3389/fphys.2021.779121)
Supplement: Supplementary file 4 [file Table_3.XLSX]

## Sheet: Sheet1
Supplemental Tabel 3: Sheet1 - List of FoxO dependent and FoxO independent genes in MIGIRKO Muscle (list sorted by FDR-FoxO dependent genes)
Gene	Ensemble id	Fold Change (MIGIRKO vs IR/IGF1Rlox/lox)	FoxO dependent FDR	Fold Change (M-QKO vs M-FoxO TKO)	FoxO Independent FDR
Kif3c	ENSMUSG00000020668	-3.2	2.82e-06	1.05	0.5
Ptpn3	ENSMUSG00000038764	-3.17	2.82e-06	1.1	0.5
Ehd4	ENSMUSG00000027293	4.48	2.82e-06	-1.02	0.5
Kcng4	ENSMUSG00000045246	-14.1	1.07e-05	1.13	0.5
Slc30a2	ENSMUSG00000028836	-13	1.07e-05	1.34	0.5
Gm18491	ENSMUSG00000103460	-12.5	1.07e-05	1.12	0.5
Map2k6	ENSMUSG00000020623	-6.98	1.07e-05	1.26	0.5
Atp13a5	ENSMUSG00000048939	-6.92	1.07e-05	1.24	0.5
Slco3a1	ENSMUSG00000025790	-3.38	1.07e-05	1.09	0.5
Fem1a	ENSMUSG00000043683	-2.45	1.07e-05	-1.01	0.5
Rxrg	ENSMUSG00000015843	-7.46	1.14e-05	-1.03	0.5
Fgf13	ENSMUSG00000031137	-4.55	1.14e-05	-1.04	0.5
Slc37a4	ENSMUSG00000032114	-4.77	1.37e-05	-1.03	0.5
Smtnl2	ENSMUSG00000045667	-5.09	1.87e-05	1.06	0.5
Gm12224	ENSMUSG00000085888	-9.9	1.97e-05	-1.06	0.5
Hrasls	ENSMUSG00000022525	-6.32	1.97e-05	1.08	0.5
Myo5c	ENSMUSG00000033590	-3.38	1.97e-05	1.01	0.5
Tfcp2l1	ENSMUSG00000026380	-15	2.02e-05	1.17	0.5
Irak2	ENSMUSG00000060477	3.59	2.61e-05	1.01	0.5
Kbtbd13	ENSMUSG00000054978	-4.94	2.86e-05	1.06	0.5
Asb10	ENSMUSG00000038204	-7.4	2.92e-05	1.09	0.5
Plekho1	ENSMUSG00000015745	6.84	3.75e-05	-1.11	0.5
Slc25a12	ENSMUSG00000027010	-2.79	4.48e-05	1.05	0.5
Acsl6	ENSMUSG00000020333	-5.11	4.54e-05	-1.05	0.5
Sall4	ENSMUSG00000027547	-13.5	5.05e-05	-1.09	0.5
Six2	ENSMUSG00000024134	-4.92	5.05e-05	1.01	0.5
Tarsl2	ENSMUSG00000030515	-2.21	5.05e-05	-1.01	0.5
Trap1	ENSMUSG00000005981	-1.91	5.05e-05	-1.02	0.5
Carhsp1	ENSMUSG00000008393	3.1	5.05e-05	-1.05	0.5
Cpeb1	ENSMUSG00000025586	-2.82	5.67e-05	-1.05	0.5
Tmcc1	ENSMUSG00000030126	-1.99	5.67e-05	1	0.5
Eef1a1	ENSMUSG00000037742	4.93	5.67e-05	-1.17	0.5
Ctnna3	ENSMUSG00000060843	-6.33	5.88e-05	-1.05	0.5
Smim3	ENSMUSG00000038059	14.2	6.27e-05	-1.09	0.5
Ssx2ip	ENSMUSG00000036825	-2.76	6.44e-05	-1.06	0.5
Igf2	ENSMUSG00000048583	18.6	6.44e-05	-1.06	0.5
Pitpnc1	ENSMUSG00000040430	-3.28	6.86e-05	1.04	0.5
Fsd2	ENSMUSG00000038663	-2.48	6.86e-05	-1.05	0.5
Peg3	ENSMUSG00000002265	5.75	6.86e-05	-1.07	0.5
Ccdc85c	ENSMUSG00000084883	-5.7	7e-05	1.14	0.5
Ppp1r3c	ENSMUSG00000067279	-5.25	7e-05	-1	0.5
Tigar	ENSMUSG00000038028	-3.8	7e-05	1.07	0.5
Cyp27a1	ENSMUSG00000026170	-3.35	9.71e-05	1.08	0.5
Xpr1	ENSMUSG00000026469	-4.17	9.82e-05	1.12	0.5
Amfr	ENSMUSG00000031751	-1.86	9.95e-05	1.01	0.5
St3gal6	ENSMUSG00000022747	-3.26	0.000101	-1.03	0.5
Fbxo40	ENSMUSG00000047746	-2.98	0.000109	1.09	0.5
Lmcd1	ENSMUSG00000057604	3.68	0.000112	-1.01	0.5
Kcnc4	ENSMUSG00000027895	-3.21	0.000117	1.05	0.5
Fgl2	ENSMUSG00000039899	5.59	0.000117	1.12	0.5
Stradb	ENSMUSG00000026027	-2.78	0.000127	1.06	0.5
Slc40a1	ENSMUSG00000025993	-6.26	0.00013	1.13	0.5
Cdh4	ENSMUSG00000000305	-39.7	0.000142	1.03	0.5
Clpb	ENSMUSG00000001829	-2.16	0.000155	-1.02	0.5
Kcnab1	ENSMUSG00000027827	-5.81	0.000158	1.02	0.5
Eml1	ENSMUSG00000058070	-4.99	0.000158	-1.08	0.5
Mettl11b	ENSMUSG00000040113	-3.38	0.000158	1.04	0.5
G6pdx	ENSMUSG00000031400	2.91	0.000158	1.02	0.5
Cpne2	ENSMUSG00000034361	5.46	0.000158	-1.04	0.5
Tdrp	ENSMUSG00000050052	-3.64	0.000159	-1.07	0.5
Neurl1a	ENSMUSG00000006435	-2.46	0.000163	-1.09	0.5
Vdac1	ENSMUSG00000020402	-2.37	0.000163	-1.03	0.5
Epb41	ENSMUSG00000028906	-2.14	0.000163	1.03	0.5
Atg4a	ENSMUSG00000079418	-2.64	0.000206	-1.01	0.5
Mrgprh	ENSMUSG00000059408	-3.85	0.000208	-1.02	0.5
Adi1	ENSMUSG00000020629	-2.3	0.000208	1.06	0.5
Tmed1	ENSMUSG00000032180	-2.23	0.000209	-1.07	0.5
Otud3	ENSMUSG00000041161	-2.07	0.000237	-1	0.5
Clic4	ENSMUSG00000037242	3.06	0.000245	1.09	0.5
H19	ENSMUSG00000000031	11.3	0.000245	-1.07	0.5
Herc2	ENSMUSG00000030451	-3.37	0.000253	1.12	0.5
Slc38a1	ENSMUSG00000023169	25.1	0.000257	1.03	0.5
Lrrc20	ENSMUSG00000037151	-2.84	0.000264	1.09	0.5
Asb15	ENSMUSG00000029685	-5.5	0.000266	-1.33	0.246
Nphp1	ENSMUSG00000027378	-2.43	0.000266	-1.01	0.5
Capn3	ENSMUSG00000079110	-2.39	0.000266	1.01	0.5
Fez2	ENSMUSG00000056121	-2.81	0.000267	1.06	0.5
Eef1a2	ENSMUSG00000016349	-2.53	0.000268	-1.04	0.5
Cd99l2	ENSMUSG00000035776	-1.72	0.000307	-1.02	0.5
Tbc1d19	ENSMUSG00000039178	-2.41	0.000325	1.05	0.5
Mrln	ENSMUSG00000019933	-5.7	0.000339	-1.18	0.5
Eri3	ENSMUSG00000033423	-2.01	0.000339	-1.01	0.5
Cacna2d4	ENSMUSG00000041460	-4.51	0.000365	-1.07	0.5
Cdk19	ENSMUSG00000038481	-3.08	0.000365	1.15	0.5
Cntnap2	ENSMUSG00000039419	-9.86	0.000366	-1.05	0.5
Asb2	ENSMUSG00000021200	-5.2	0.000366	-1.33	0.211
St6galnac4	ENSMUSG00000079442	2.73	0.000366	-1.07	0.5
Hp	ENSMUSG00000031722	9.28	0.000366	1.06	0.5
Odf3l2	ENSMUSG00000035963	-87.8	0.00037	1.03	0.5
Gm32200	ENSMUSG00000103114	-9.23	0.00037	-1.07	0.5
Gm37829	ENSMUSG00000104453	-2.62	0.00037	-1.06	0.5
Irf9	ENSMUSG00000002325	2.56	0.00037	1.02	0.5
Lrrc30	ENSMUSG00000073375	-4.35	0.000382	1.16	0.5
Rab12	ENSMUSG00000023460	-2.26	0.000385	1.07	0.5
Itgb6	ENSMUSG00000026971	-3.01	0.000394	-1.01	0.5
En2	ENSMUSG00000039095	-12.4	0.000397	-1.07	0.5
Arhgef9	ENSMUSG00000025656	-3.51	0.000397	1.13	0.5
Aco2	ENSMUSG00000022477	-1.94	0.000436	-1.01	0.5
Phka1	ENSMUSG00000034055	-3.52	0.000446	1.07	0.5
B2m	ENSMUSG00000060802	2.57	0.000446	1	0.5
Eid1	ENSMUSG00000091337	2.52	0.000464	1.02	0.5
Nt5c1a	ENSMUSG00000054958	-9.52	0.000485	1.11	0.5
Fam19a3	ENSMUSG00000055865	-3.53	0.000517	-1.01	0.5
Adck1	ENSMUSG00000021044	-2.1	0.000522	-1.01	0.5
A4gnt	ENSMUSG00000037953	13.5	0.000542	1.02	0.5
Kif21a	ENSMUSG00000022629	-4.1	0.000543	1.25	0.5
Col9a1	ENSMUSG00000026147	-39.3	0.000546	1.79	0.5
Camk2g	ENSMUSG00000021820	-2.08	0.000553	-1.06	0.5
Agtrap	ENSMUSG00000029007	2.42	0.000554	-1.01	0.5
Actr3b	ENSMUSG00000056367	-18.5	0.000574	-1.36	0.5
Coq9	ENSMUSG00000031782	-2.31	0.000574	1.05	0.5
Aldh1a1	ENSMUSG00000053279	-7.67	0.000581	-1.46	0.168
Msrb2	ENSMUSG00000023094	-2.62	0.000581	1.04	0.5
Cep104	ENSMUSG00000039523	-1.78	0.000581	-1.02	0.5
Rgs2	ENSMUSG00000026360	3.88	0.000615	-1.1	0.5
Tmem38a	ENSMUSG00000031791	-2.05	0.000626	1.01	0.5
Hacd2	ENSMUSG00000035376	3.54	0.000629	-1.06	0.5
Fbxl17	ENSMUSG00000023965	-2.13	0.000643	1.09	0.5
Map2k4	ENSMUSG00000033352	-1.86	0.000643	1.06	0.5
St8sia5	ENSMUSG00000025425	-4.7	0.000667	1.11	0.5
B3galt1	ENSMUSG00000034780	-3.72	0.000667	1.12	0.5
Fam160a1	ENSMUSG00000051000	-1.87	0.000713	-1.01	0.5
Plp1	ENSMUSG00000031425	2.72	0.00074	1.02	0.5
Irx3os	ENSMUSG00000046413	-18.6	0.000746	-1.1	0.5
Asb18	ENSMUSG00000067081	-4.61	0.000746	1.11	0.5
D17Wsu92e	ENSMUSG00000056692	-1.95	0.000749	-1.03	0.5
Srcin1	ENSMUSG00000038453	-4.32	0.000751	1.02	0.5
Tecpr2	ENSMUSG00000021275	-3.25	0.000764	1.11	0.5
Agpat2	ENSMUSG00000026922	3.24	0.000792	1.01	0.5
Msrb3	ENSMUSG00000051236	-3.24	0.0008	1.14	0.5
Ppp2r1b	ENSMUSG00000032058	2.13	0.0008	-1	0.5
Tmem71	ENSMUSG00000036944	4.05	0.000812	-1.07	0.5
Gm13490	ENSMUSG00000085014	-32.6	0.000813	1.68	0.5
Tbc1d1	ENSMUSG00000029174	-4.01	0.000813	-1.06	0.5
Eya1	ENSMUSG00000025932	-2.23	0.000813	1.02	0.5
Pgpep1l	ENSMUSG00000030553	11.8	0.000813	-1.33	0.5
Eepd1	ENSMUSG00000036611	-5.57	0.000816	-1.22	0.5
Prkar2b	ENSMUSG00000002997	5.83	0.000816	-1.01	0.5
Acad11	ENSMUSG00000090150	-2.26	0.000867	1.08	0.5
C2cd2	ENSMUSG00000045975	-2.14	0.000867	1.05	0.5
Fhod3	ENSMUSG00000034295	-1.96	0.000879	1.04	0.5
Tigd4	ENSMUSG00000047819	-3.73	0.000882	1.04	0.5
Dnajc27	ENSMUSG00000020657	-1.86	0.000888	-1.04	0.5
Ankrd1	ENSMUSG00000024803	21.5	0.000895	-1.22	0.5
Fndc5	ENSMUSG00000001334	-3.07	0.000907	1.14	0.5
Abcb9	ENSMUSG00000029408	-2.41	0.000907	1.04	0.5
Mfn2	ENSMUSG00000029020	-1.82	0.000907	1.03	0.5
Dusp3	ENSMUSG00000003518	-1.88	0.00092	1.08	0.5
Cxcl10	ENSMUSG00000034855	19.1	0.000955	1.01	0.5
Scn3b	ENSMUSG00000049281	4.37	0.000977	-1.04	0.5
Csrp3	ENSMUSG00000030470	6.33	0.000979	-1.17	0.5
Acvr1b	ENSMUSG00000000532	-2.61	0.001	-1.05	0.5
Ankrd9	ENSMUSG00000037904	-3.79	0.00102	-1.09	0.5
Tbc1d16	ENSMUSG00000039976	-2.61	0.00107	1.07	0.5
Dpf3	ENSMUSG00000021221	-2.52	0.00112	1.09	0.5
Srpr	ENSMUSG00000032042	-2.28	0.00112	1.05	0.5
Chrna1	ENSMUSG00000027107	10	0.00115	-1.31	0.5
Axl	ENSMUSG00000002602	1.87	0.00116	1.01	0.5
Magix	ENSMUSG00000031147	-5.55	0.00118	-1.14	0.5
Prkca	ENSMUSG00000050965	-3.08	0.00118	1.1	0.5
Top1mt	ENSMUSG00000000934	-2.09	0.00118	1.02	0.5
Rbfox1	ENSMUSG00000008658	-2.84	0.00121	1.05	0.5
Homer1	ENSMUSG00000007617	-2.95	0.00125	1.2	0.5
Dhx32	ENSMUSG00000030986	-1.92	0.0013	-1.03	0.5
Dach2	ENSMUSG00000025592	-32.8	0.00136	1.4	0.5
Prkab2	ENSMUSG00000038205	-3.38	0.00136	1.11	0.5
Paip2b	ENSMUSG00000045896	-1.98	0.00136	-1.02	0.5
Mylk4	ENSMUSG00000044951	-7.28	0.00138	1.28	0.5
Extl3	ENSMUSG00000021978	-1.77	0.00138	-1.03	0.5
Znrf1	ENSMUSG00000033545	-1.64	0.00139	-1.01	0.5
Osbpl6	ENSMUSG00000042359	-4.27	0.00143	1.06	0.5
Stxbp4	ENSMUSG00000020546	-3.82	0.00143	1.24	0.5
Myh4	ENSMUSG00000057003	-2.85	0.00143	1.06	0.5
Cpe	ENSMUSG00000037852	-3.37	0.0015	-1.09	0.5
Enox2	ENSMUSG00000031109	-4.42	0.00152	1.23	0.5
Lbx1	ENSMUSG00000025216	-2.24	0.00152	-1.02	0.5
Adcy9	ENSMUSG00000005580	-3.27	0.00153	1.14	0.5
Sox9	ENSMUSG00000000567	4.39	0.00162	1.12	0.5
Vcam1	ENSMUSG00000027962	4.06	0.00166	-1.06	0.5
Rasd2	ENSMUSG00000034472	-8.03	0.00173	-1.03	0.5
Adipor1	ENSMUSG00000026457	-1.73	0.00179	1.02	0.5
Smoc1	ENSMUSG00000021136	5.98	0.00179	-1.1	0.5
Ckm	ENSMUSG00000030399	-2.94	0.00182	-1	0.5
Prr33	ENSMUSG00000043795	-2.18	0.00182	1.01	0.5
Ttc9	ENSMUSG00000042734	8.67	0.00183	-1.5	0.5
Gm15523	ENSMUSG00000090185	-5.69	0.00196	-1.16	0.5
Kcnb1	ENSMUSG00000050556	-4.41	0.00196	1.4	0.5
Ppapdc3	ENSMUSG00000051373	-3.51	0.00196	-1.16	0.5
Dtna	ENSMUSG00000024302	-1.7	0.00203	-1.04	0.5
Fam160b2	ENSMUSG00000022095	-2.16	0.00205	-1.07	0.5
Mfap3l	ENSMUSG00000031647	-2.67	0.0021	1.09	0.5
Dusp8	ENSMUSG00000037887	-2.21	0.00214	1.05	0.5
Aida	ENSMUSG00000042901	1.79	0.00214	1.02	0.5
Ckap4	ENSMUSG00000046841	3.33	0.00214	-1.03	0.5
Dhrs7c	ENSMUSG00000033044	-4.95	0.00215	1.11	0.5
Gm15543	ENSMUSG00000086863	-14.7	0.00228	-1.13	0.5
Kcmf1	ENSMUSG00000055239	-2.4	0.00228	1.11	0.5
Dusp4	ENSMUSG00000031530	5.53	0.00228	1.17	0.5
Ryk	ENSMUSG00000032547	-1.58	0.00231	-1.03	0.5
Strbp	ENSMUSG00000026915	-2.9	0.00235	1.13	0.5
Gm4861	ENSMUSG00000055138	-30.9	0.00238	1.53	0.5
Dusp13	ENSMUSG00000021768	-2.5	0.00238	-1.1	0.5
Coa7	ENSMUSG00000048351	-2.1	0.0024	1.1	0.5
Synm	ENSMUSG00000030554	-2.07	0.00242	1.04	0.5
Metrn	ENSMUSG00000002274	-3.58	0.00244	1.05	0.5
Pros1	ENSMUSG00000022912	1.97	0.00244	1.01	0.5
Kcna7	ENSMUSG00000038201	-2.46	0.00249	-1.11	0.5
Sema3f	ENSMUSG00000034684	2.19	0.00249	-1.03	0.5
C3	ENSMUSG00000024164	2.7	0.00252	-1.02	0.5
Egln1	ENSMUSG00000031987	-1.91	0.00258	1.06	0.5
Gm14290	ENSMUSG00000086605	-3.1	0.00266	1.16	0.5
Dapk2	ENSMUSG00000032380	-1.92	0.00266	-1.03	0.5
Ankrd40	ENSMUSG00000020864	-1.8	0.00266	-1.01	0.5
Tor3a	ENSMUSG00000060519	2.43	0.00266	-1	0.5
Serp1	ENSMUSG00000027808	2.63	0.00267	1.02	0.5
Amd-ps4	ENSMUSG00000019836	-11	0.00268	1.1	0.5
Amd1	ENSMUSG00000075232	-15.9	0.00273	1.77	0.5
Ccnk	ENSMUSG00000021258	-2.27	0.00273	-1.01	0.5
Krt80	ENSMUSG00000037185	6.88	0.00273	-1.05	0.5
Fzd9	ENSMUSG00000049551	-4.33	0.00274	1.2	0.5
Mical2	ENSMUSG00000038244	-2.46	0.00274	-1.17	0.362
Rab15	ENSMUSG00000021062	7.12	0.00274	-1.05	0.5
Exph5	ENSMUSG00000034584	-10.4	0.00277	1.37	0.5
Ptpn11	ENSMUSG00000043733	-1.7	0.00278	-1.05	0.5
Cygb	ENSMUSG00000020810	2.03	0.00278	-1	0.5
Rras2	ENSMUSG00000055723	2.68	0.00278	1.07	0.5
Akt3	ENSMUSG00000019699	1.96	0.00291	1.03	0.5
Mdh2	ENSMUSG00000019179	-2	0.00295	1.01	0.5
Clcn3	ENSMUSG00000004319	-2.33	0.00297	1.05	0.5
H2-DMa	ENSMUSG00000037649	4.39	0.00297	-1.06	0.5
Ecsit	ENSMUSG00000066839	-2.2	0.00302	1.08	0.5
Gdpd5	ENSMUSG00000035314	-2.81	0.00306	1.12	0.5
Tlr5	ENSMUSG00000079164	5.1	0.00308	-1.05	0.5
Gnai1	ENSMUSG00000057614	3.2	0.00309	1.11	0.5
H2-D1	ENSMUSG00000073411	2.37	0.00313	-1.05	0.5
Ndufs2	ENSMUSG00000013593	-2.13	0.00314	1.03	0.5
C2cd4c	ENSMUSG00000045912	-15.3	0.00318	-1.56	0.398
Pknox2	ENSMUSG00000035934	-2.13	0.00318	1.03	0.5
Cdc34	ENSMUSG00000020307	-2.36	0.00327	1.01	0.5
Efhd2	ENSMUSG00000040659	3.98	0.00338	1.02	0.5
Barx2	ENSMUSG00000032033	-19.3	0.00341	-1.67	0.198
Scn4b	ENSMUSG00000046480	-3.52	0.00342	1.09	0.5
Timm17a	ENSMUSG00000062580	-1.66	0.00342	1.05	0.5
Mrc1	ENSMUSG00000026712	3.67	0.00342	1.11	0.5
Aspn	ENSMUSG00000021388	2.65	0.00344	1	0.5
Sorbs2	ENSMUSG00000031626	-3.51	0.00347	1.18	0.5
Arid5a	ENSMUSG00000037447	4.32	0.00347	-1.01	0.5
Ubac2	ENSMUSG00000041765	-1.74	0.00364	1.04	0.5
Cyth3	ENSMUSG00000018001	1.79	0.00367	-1.03	0.5
Srrm4	ENSMUSG00000063919	13.4	0.00367	-1.08	0.5
Gnal	ENSMUSG00000024524	2.83	0.00372	-1.01	0.5
Srf	ENSMUSG00000015605	-1.95	0.00374	-1.01	0.5
G6pc3	ENSMUSG00000034793	-1.95	0.00388	-1.01	0.5
Creg1	ENSMUSG00000040713	-1.87	0.00388	1	0.5
Emid1	ENSMUSG00000034164	-3.95	0.00389	1.03	0.5
Slco2a1	ENSMUSG00000032548	2.66	0.00395	-1.03	0.5
Fst	ENSMUSG00000021765	2.88	0.00396	1.14	0.5
Rap1gap	ENSMUSG00000041351	-2.16	0.00398	1.03	0.5
Ints10	ENSMUSG00000031864	-1.7	0.00398	1.03	0.5
Srl	ENSMUSG00000022519	-1.72	0.004	1.02	0.5
Hsd17b12	ENSMUSG00000027195	2.95	0.00413	-1.13	0.5
Cebpa	ENSMUSG00000034957	4.21	0.00413	1.15	0.5
Cers6	ENSMUSG00000027035	4.67	0.00427	-1	0.5
Bckdha	ENSMUSG00000060376	-1.99	0.00429	1.03	0.5
Abhd2	ENSMUSG00000039202	2.58	0.00429	1.02	0.5
Nfkb2	ENSMUSG00000025225	2.49	0.0044	-1.13	0.5
Nkain2	ENSMUSG00000069670	8.25	0.0044	1.03	0.5
Cmss1	ENSMUSG00000022748	-3.72	0.00441	1.12	0.5
Oat	ENSMUSG00000030934	-2.26	0.00442	1.05	0.5
Tfeb	ENSMUSG00000023990	-2.28	0.00443	-1.04	0.5
P4ha2	ENSMUSG00000018906	-2.34	0.00444	-1.09	0.5
Scyl1	ENSMUSG00000024941	-1.79	0.00445	-1	0.5
Spry2	ENSMUSG00000022114	1.93	0.00445	1.02	0.5
Fads1	ENSMUSG00000010663	2.07	0.00445	1.04	0.5
Gadd45a	ENSMUSG00000036390	3.73	0.00445	-1.01	0.5
Ezr	ENSMUSG00000052397	5.53	0.00453	-1.25	0.5
Pde4dip	ENSMUSG00000038170	-2.18	0.00454	-1.01	0.5
Kcnj11	ENSMUSG00000096146	-2.23	0.00457	-1.07	0.5
Dusp26	ENSMUSG00000039661	3.81	0.00457	1.24	0.5
Pde3b	ENSMUSG00000030671	3.94	0.00457	-1.08	0.5
Tab2	ENSMUSG00000015755	-1.97	0.00464	1.09	0.5
Tnik	ENSMUSG00000027692	-1.77	0.00464	1.01	0.5
Lum	ENSMUSG00000036446	2.97	0.00464	-1.01	0.5
Stab2	ENSMUSG00000035459	-5.21	0.0047	-1.04	0.5
Tle3	ENSMUSG00000032280	2.32	0.0047	-1.06	0.5
Slc16a3	ENSMUSG00000025161	-3.4	0.00477	1.05	0.5
Mstn	ENSMUSG00000026100	-7.74	0.00488	1.46	0.5
Igfbp5	ENSMUSG00000026185	-3.54	0.005	1.07	0.5
Zfand3	ENSMUSG00000044477	-1.93	0.005	-1.03	0.5
Jph2	ENSMUSG00000017817	-2.45	0.00501	-1.06	0.5
Nedd1	ENSMUSG00000019988	-1.54	0.00501	-1.01	0.5
Adipoq	ENSMUSG00000022878	5.48	0.00501	1.23	0.5
Thbs1	ENSMUSG00000040152	3.44	0.00508	1.01	0.5
Lgmn	ENSMUSG00000021190	3.7	0.00508	-1.08	0.5
Alpl	ENSMUSG00000028766	-2.33	0.00518	-1.03	0.5
Slc15a5	ENSMUSG00000044378	-184	0.00521	2.89	0.5
Atp5a1	ENSMUSG00000025428	-1.92	0.00526	1.04	0.5
Pitpna	ENSMUSG00000017781	-1.61	0.00528	-1.01	0.5
Zbtb18	ENSMUSG00000063659	-1.86	0.00529	1.04	0.5
Il1rl2	ENSMUSG00000070942	2.74	0.00529	-1.03	0.5
Asns	ENSMUSG00000029752	3.4	0.00532	1.01	0.5
Flrt1	ENSMUSG00000047787	-4.46	0.00533	-1.21	0.5
Filip1l	ENSMUSG00000043336	-2.38	0.00533	1.12	0.5
Clcn1	ENSMUSG00000029862	-2.2	0.00533	1.01	0.5
Eef2k	ENSMUSG00000035064	-2.36	0.00535	-1.06	0.5
Mlxip	ENSMUSG00000038342	-2.11	0.00535	-1.09	0.5
Stau2	ENSMUSG00000025920	-1.95	0.00535	-1.03	0.5
Pcp4l1	ENSMUSG00000038370	-3.6	0.00539	-1.09	0.5
Adgrl1	ENSMUSG00000013033	-2.05	0.00542	-1.08	0.5
Snph	ENSMUSG00000027457	-7.01	0.00549	1.49	0.5
Nrcam	ENSMUSG00000020598	8.37	0.00549	1.05	0.5
Hcar1	ENSMUSG00000049241	5.94	0.00559	1.12	0.5
Ppm1l	ENSMUSG00000027784	-3.33	0.00561	1.24	0.5
Serpina3c	ENSMUSG00000066361	5.42	0.00561	1.25	0.5
Asb14	ENSMUSG00000021898	-5.97	0.00568	1.35	0.5
Asb16	ENSMUSG00000034768	-1.94	0.00575	-1	0.5
Id2	ENSMUSG00000020644	4.38	0.00578	1.15	0.5
Sdha	ENSMUSG00000021577	-1.67	0.00592	1.04	0.5
Nmnat3	ENSMUSG00000032456	-2.51	0.00599	1.07	0.5
Pgrmc1	ENSMUSG00000006373	2.19	0.006	-1.09	0.5
Cers5	ENSMUSG00000023021	2	0.00604	-1	0.5
Mb	ENSMUSG00000018893	-5.51	0.00607	-1.3	0.5
Dcaf4	ENSMUSG00000021222	-1.84	0.00607	1.04	0.5
Cpped1	ENSMUSG00000065979	-1.56	0.00607	-1.02	0.5
Snhg18	ENSMUSG00000096956	2.46	0.00607	1.05	0.5
Casq2	ENSMUSG00000027861	3.63	0.00607	1.02	0.5
Trim24	ENSMUSG00000029833	-2.08	0.00611	1.08	0.5
F3	ENSMUSG00000028128	1.92	0.00611	1.01	0.5
Rnf128	ENSMUSG00000031438	-3.14	0.00621	1.15	0.5
Atpaf1	ENSMUSG00000028710	-1.82	0.00627	1.01	0.5
Calm1	ENSMUSG00000001175	-2.22	0.00631	1.05	0.5
Cmbl	ENSMUSG00000022235	-3.97	0.0064	-1.03	0.5
Tmem201	ENSMUSG00000044700	-1.88	0.00641	-1.04	0.5
Ak1	ENSMUSG00000026817	-2.53	0.00647	-1.01	0.5
Zfp768	ENSMUSG00000047371	-2.1	0.00647	-1.09	0.5
Cdo1	ENSMUSG00000033022	5.97	0.00647	1.3	0.5
Cdk16	ENSMUSG00000031065	-1.45	0.00655	-1.02	0.5
Fat1	ENSMUSG00000070047	2.35	0.00655	1.02	0.5
Stk32b	ENSMUSG00000029123	7.97	0.00655	1.1	0.5
Mipep	ENSMUSG00000021993	-1.92	0.00657	-1.05	0.5
Plin1	ENSMUSG00000030546	6.14	0.00658	1.15	0.5
Slc36a2	ENSMUSG00000020264	7.01	0.00658	1.18	0.5
Smpd1	ENSMUSG00000037049	-1.73	0.00659	1.08	0.5
Taco1	ENSMUSG00000001983	-2.27	0.00668	1.13	0.5
Sra1	ENSMUSG00000006050	-1.54	0.00668	1.01	0.5
Gaa	ENSMUSG00000025579	-2.03	0.00674	1.03	0.5
Grm1	ENSMUSG00000019828	-9.93	0.00675	1.31	0.5
Arhgef2	ENSMUSG00000028059	2.34	0.00675	-1.06	0.5
Atp6v1a	ENSMUSG00000052459	2.39	0.00675	-1.01	0.5
Casp3	ENSMUSG00000031628	3.71	0.00675	1.01	0.5
Paqr8	ENSMUSG00000025931	4.82	0.00679	1.2	0.5
Slc41a3	ENSMUSG00000030089	-2.59	0.00684	1.12	0.5
Dusp7	ENSMUSG00000053716	-2.43	0.00684	1.1	0.5
Nacc2	ENSMUSG00000026932	-1.87	0.00684	-1.06	0.5
Hook1	ENSMUSG00000028572	-2.34	0.00691	-1	0.5
Mybpc2	ENSMUSG00000038670	-2.47	0.00716	-1.01	0.5
Gm10032	ENSMUSG00000057913	-8.57	0.00719	1.03	0.5
Atp6ap2	ENSMUSG00000031007	2.06	0.00719	1.03	0.5
Ctps2	ENSMUSG00000031360	2.31	0.00719	1	0.5
Rgs7	ENSMUSG00000026527	12.9	0.00722	1.12	0.5
Pld5	ENSMUSG00000055214	-5.01	0.00723	1.05	0.5
Pdhx	ENSMUSG00000010914	-2.05	0.00723	1.1	0.5
Nek9	ENSMUSG00000034290	-1.88	0.00723	1.1	0.5
Tubb4b	ENSMUSG00000036752	2.29	0.00723	1.06	0.5
Mrvi1	ENSMUSG00000005611	4.58	0.00726	1.16	0.5
BC048679	ENSMUSG00000061877	-23.7	0.00731	-1.35	0.5
Phkb	ENSMUSG00000036879	-2.84	0.00733	1.13	0.5
Abcb8	ENSMUSG00000028973	-2.16	0.00733	-1.03	0.5
Rpusd3	ENSMUSG00000051169	-2.14	0.00757	1.02	0.5
Bgn	ENSMUSG00000031375	2.8	0.00757	-1.01	0.5
Pde10a	ENSMUSG00000023868	3.71	0.00757	-1.15	0.5
Fam169b	ENSMUSG00000074071	6.57	0.00757	-1.01	0.5
Crip3	ENSMUSG00000023968	-4.67	0.00758	1.03	0.5
Sh3d19	ENSMUSG00000028082	1.95	0.00771	-1.03	0.5
Slc25a10	ENSMUSG00000025792	4	0.00772	1.11	0.5
Ccdc141	ENSMUSG00000044033	4.29	0.00779	-1.15	0.5
Dirc2	ENSMUSG00000022848	-1.74	0.00789	1.05	0.5
Stx7	ENSMUSG00000019998	1.55	0.00801	1.02	0.5
Kbtbd12	ENSMUSG00000033182	-2.45	0.00809	1.16	0.5
Snta1	ENSMUSG00000027488	-2.06	0.00809	-1.08	0.5
Ndufa10	ENSMUSG00000026260	-1.82	0.00809	1.01	0.5
Rabl6	ENSMUSG00000015087	-1.68	0.00809	-1.06	0.5
Amz2	ENSMUSG00000020610	-1.66	0.00809	1	0.5
Wdtc1	ENSMUSG00000037622	-1.63	0.00809	1.01	0.5
Nap1l4	ENSMUSG00000059119	-1.62	0.00809	-1.05	0.5
Mapk14	ENSMUSG00000053436	-1.49	0.00809	1.01	0.5
Fam19a4	ENSMUSG00000046500	-9.39	0.0081	-1.22	0.5
Acot9	ENSMUSG00000025287	2.21	0.0081	-1.05	0.5
Fam131a	ENSMUSG00000050821	-4.72	0.00815	1.13	0.5
Mrpl19	ENSMUSG00000030045	-1.67	0.00823	-1.03	0.5
Rtn3	ENSMUSG00000024758	1.38	0.00826	-1.01	0.5
Mup10	ENSMUSG00000078680	19.2	0.00826	1.04	0.5
Clu	ENSMUSG00000022037	2.88	0.00829	1.03	0.5
Gck	ENSMUSG00000041798	-9.39	0.00832	-1.26	0.5
Alx4	ENSMUSG00000040310	8.4	0.00832	-1.19	0.5
Psme4	ENSMUSG00000040850	-2.77	0.00837	1.16	0.5
Mast2	ENSMUSG00000003810	-1.96	0.00837	1.09	0.5
Klb	ENSMUSG00000029195	13.9	0.0085	1.4	0.5
Ubqln4	ENSMUSG00000008604	-1.54	0.00854	-1.02	0.5
Fads3	ENSMUSG00000024664	2.7	0.00856	-1.05	0.5
Pparg	ENSMUSG00000000440	2.9	0.00867	1.08	0.5
Wbscr16	ENSMUSG00000061979	-1.8	0.00875	-1.03	0.5
Klhdc3	ENSMUSG00000063576	-1.86	0.00883	-1	0.5
Slc25a26	ENSMUSG00000045100	-2.57	0.00888	1.08	0.5
Cilp	ENSMUSG00000042254	5.11	0.00888	-1.39	0.5
Lix1l	ENSMUSG00000049288	1.93	0.00914	-1.07	0.5
Sorbs2os	ENSMUSG00000085440	-5.62	0.00922	1.24	0.5
Gm43076	ENSMUSG00000105245	-2.89	0.00922	1.16	0.5
Csad	ENSMUSG00000023044	2.4	0.00928	-1.07	0.5
C2	ENSMUSG00000024371	2.86	0.00936	-1.1	0.5
Ndufaf5	ENSMUSG00000027384	-2.32	0.00939	-1.05	0.5
Mapkapk3	ENSMUSG00000032577	-2.18	0.00939	1.12	0.5
Pgm2	ENSMUSG00000025791	-2.76	0.00954	1.04	0.5
Cars2	ENSMUSG00000056228	-2.15	0.00954	-1.05	0.5
Btg1	ENSMUSG00000036478	2.23	0.0096	-1.09	0.5
B3galt2	ENSMUSG00000033849	5.75	0.0097	-1.06	0.5
Arpc5l	ENSMUSG00000026755	-1.99	0.00972	1.02	0.5
Synpo2	ENSMUSG00000050315	-1.82	0.00972	1.05	0.5
Bcar3	ENSMUSG00000028121	2.23	0.00972	-1.02	0.5
Amd2	ENSMUSG00000063953	-12.8	0.0101	1.86	0.5
Tspan8	ENSMUSG00000034127	-3.62	0.0102	1.03	0.5
Zfp91	ENSMUSG00000024695	-2.18	0.0102	1.14	0.5
Tmem143	ENSMUSG00000002781	-2.03	0.0102	1.04	0.5
Pygo1	ENSMUSG00000034910	-2.02	0.0102	1.06	0.5
Stim2	ENSMUSG00000039156	-1.98	0.0102	-1.05	0.5
Exoc6	ENSMUSG00000053799	-1.84	0.0102	1.07	0.5
Degs1	ENSMUSG00000038633	1.71	0.0102	1.01	0.5
Mettl21a	ENSMUSG00000025956	1.83	0.0102	1.02	0.5
Slc8b1	ENSMUSG00000032754	2.75	0.0102	-1.16	0.5
Tlr4	ENSMUSG00000039005	3.59	0.0102	1.17	0.5
Gpx8	ENSMUSG00000021760	2.54	0.0103	-1.06	0.5
Cecr5	ENSMUSG00000058979	-1.69	0.0104	1.01	0.5
Lox	ENSMUSG00000024529	3.27	0.0104	1.1	0.5
Best3	ENSMUSG00000020169	-2.83	0.0106	1.06	0.5
Map2k3	ENSMUSG00000018932	-1.8	0.0106	1.01	0.5
Ghr	ENSMUSG00000055737	-2.35	0.0107	1.11	0.5
Gm37975	ENSMUSG00000102376	6.21	0.0107	1.28	0.5
Golm1	ENSMUSG00000021556	-4.32	0.0109	1.44	0.5
Rab28	ENSMUSG00000029128	-1.87	0.0109	-1.07	0.5
Yars	ENSMUSG00000028811	-1.69	0.011	1.04	0.5
Anxa5	ENSMUSG00000027712	2.65	0.011	-1.16	0.5
Pi4k2b	ENSMUSG00000029186	2.47	0.0111	1.03	0.5
Mef2c	ENSMUSG00000005583	-2.02	0.0114	-1.1	0.5
Dennd4b	ENSMUSG00000042404	-2.09	0.0116	1.09	0.5
Frmd8os	ENSMUSG00000043488	-4.68	0.0117	-1.14	0.5
Ppm1j	ENSMUSG00000002228	-2.85	0.0117	-1.1	0.5
Epm2a	ENSMUSG00000055493	-2.12	0.0117	1.06	0.5
Arfgap2	ENSMUSG00000027255	-1.75	0.0117	1.05	0.5
AU040320	ENSMUSG00000028830	-1.57	0.0117	-1.02	0.5
Cops8	ENSMUSG00000034432	-1.41	0.0117	1.01	0.5
Myom3	ENSMUSG00000037139	2.53	0.0117	-1.01	0.5
Stambpl1	ENSMUSG00000024776	3.47	0.0117	1.07	0.5
Optn	ENSMUSG00000026672	-2.46	0.0118	1.1	0.5
Umad1	ENSMUSG00000089862	-1.85	0.0119	1.05	0.5
Ifi27l2a	ENSMUSG00000079017	5.74	0.0119	-1.04	0.5
Eya3	ENSMUSG00000028886	1.59	0.012	-1	0.5
Extl1	ENSMUSG00000028838	-1.87	0.0121	1.07	0.5
Scrn3	ENSMUSG00000008226	-1.84	0.0123	1.06	0.5
Fbxw5	ENSMUSG00000015095	-1.61	0.0123	-1.01	0.5
Ube2f	ENSMUSG00000034343	-1.58	0.0123	1.05	0.5
Ahnak	ENSMUSG00000069833	1.76	0.0123	1.03	0.5
Sod3	ENSMUSG00000072941	2.59	0.0123	-1.13	0.5
Pygl	ENSMUSG00000021069	4.68	0.0123	1.22	0.5
Tmem52	ENSMUSG00000023153	-3.27	0.0125	1.16	0.5
Rasgrp4	ENSMUSG00000030589	2.78	0.0125	-1.04	0.5
Dusp5	ENSMUSG00000034765	5.98	0.0127	1.01	0.5
Dpf1	ENSMUSG00000030584	-2.96	0.0128	1.05	0.5
Zfp652	ENSMUSG00000075595	-2.19	0.0128	1.13	0.5
Ctbp1	ENSMUSG00000037373	-1.54	0.0128	-1.04	0.5
Scn8a	ENSMUSG00000023033	13.9	0.0128	-1.5	0.5
Gm7325	ENSMUSG00000079471	24.2	0.0128	-1.15	0.5
Cdh22	ENSMUSG00000053166	-8.42	0.013	-1.02	0.5
Atg9a	ENSMUSG00000033124	-1.75	0.013	1.07	0.5
B3galnt2	ENSMUSG00000039242	-3.19	0.0133	1.25	0.5
Agl	ENSMUSG00000033400	-2.48	0.0133	1.18	0.5
Igfbp4	ENSMUSG00000017493	1.83	0.0133	-1.04	0.5
Rin1	ENSMUSG00000024883	3.76	0.0133	1	0.5
Gm12092	ENSMUSG00000084850	16	0.0133	-1.34	0.5
Ywhah	ENSMUSG00000018965	1.8	0.0135	1.03	0.5
Foxk2	ENSMUSG00000039275	-1.46	0.0136	-1.02	0.5
Chst3	ENSMUSG00000057337	4.63	0.0136	1.11	0.5
Ndufa8	ENSMUSG00000026895	-1.89	0.0138	1.05	0.5
Gbp8	ENSMUSG00000034438	9.31	0.0138	-1.21	0.5
Gm38158	ENSMUSG00000103367	-7.79	0.0139	1.27	0.5
Gm15856	ENSMUSG00000086527	-4.62	0.0139	-1.16	0.5
Lrfn3	ENSMUSG00000036957	-2.32	0.0139	-1.08	0.5
Slc8a1	ENSMUSG00000054640	-2.2	0.0139	1.01	0.5
Icosl	ENSMUSG00000000732	2.31	0.0139	-1	0.5
Aacs	ENSMUSG00000029482	2.76	0.014	1.02	0.5
Uqcc1	ENSMUSG00000005882	-1.73	0.0141	1.05	0.5
Mkrn2	ENSMUSG00000000439	-1.64	0.0141	1.03	0.5
Def8	ENSMUSG00000001482	-1.6	0.0141	-1.03	0.5
Eral1	ENSMUSG00000020832	-1.5	0.0141	-1.01	0.5
Lrrc8d	ENSMUSG00000046079	1.92	0.0141	-1	0.5
Cd302	ENSMUSG00000060703	2.22	0.0141	-1.07	0.5
Tspan13	ENSMUSG00000020577	2.25	0.0141	-1.03	0.5
Ugdh	ENSMUSG00000029201	2.3	0.0141	-1.1	0.5
Sgpl1	ENSMUSG00000020097	2.59	0.0141	-1	0.5
Tspo	ENSMUSG00000041736	3.73	0.0141	-1.34	0.5
Gm14319	ENSMUSG00000085411	-7.24	0.0142	-1.43	0.338
Cpeb3	ENSMUSG00000039652	-2.07	0.0142	1.1	0.5
Fgfbp1	ENSMUSG00000048373	-20.6	0.0143	-1.78	0.445
Atp2a1	ENSMUSG00000030730	-2.06	0.0143	1.07	0.5
Trdn	ENSMUSG00000019787	-1.96	0.0143	1.01	0.5
Ube3b	ENSMUSG00000029577	-1.75	0.0143	1.06	0.5
Tulp3	ENSMUSG00000001521	1.59	0.0143	-1	0.5
Ly6a	ENSMUSG00000075602	1.91	0.0143	-1.02	0.5
Mtmr11	ENSMUSG00000045934	2.34	0.0143	1.06	0.5
Fam46a	ENSMUSG00000032265	2.47	0.0143	1.11	0.5
Elovl1	ENSMUSG00000006390	2.54	0.0143	-1.13	0.5
Anxa4	ENSMUSG00000029994	3.24	0.0143	-1.29	0.5
Lrrc52	ENSMUSG00000040485	-4.06	0.0144	1.02	0.5
Ryr1	ENSMUSG00000030592	-2.52	0.0144	1.12	0.5
Dcun1d2	ENSMUSG00000038506	-2.16	0.0144	1.14	0.5
Ptges2	ENSMUSG00000026820	-1.86	0.0144	-1.04	0.5
Smad9	ENSMUSG00000027796	5.52	0.0144	1.07	0.5
Clcnkb	ENSMUSG00000006216	10	0.0144	-1.09	0.5
Ccnl1	ENSMUSG00000027829	1.6	0.0146	-1	0.5
Slc1a5	ENSMUSG00000001918	2.7	0.0146	-1.14	0.5
Stac3	ENSMUSG00000040287	-3.01	0.0147	-1.14	0.5
Xk	ENSMUSG00000015342	-2.7	0.0147	1.17	0.5
Mtus1	ENSMUSG00000045636	-1.77	0.0147	1	0.5
Plxdc2	ENSMUSG00000026748	1.58	0.0147	-1.01	0.5
Pygb	ENSMUSG00000033059	2.06	0.0147	-1.06	0.5
Scai	ENSMUSG00000035236	2.17	0.0147	-1.03	0.5
Agbl1	ENSMUSG00000025754	-6.7	0.0148	-1.29	0.5
Scn4a	ENSMUSG00000001027	-2.1	0.0148	1.1	0.5
Tmem242	ENSMUSG00000004945	-1.92	0.0148	-1.02	0.5
Gdf11	ENSMUSG00000025352	-3.03	0.0149	-1.02	0.5
Tmem50a	ENSMUSG00000028822	1.77	0.0149	-1.04	0.5
Rragd	ENSMUSG00000028278	-2.27	0.0151	1.16	0.5
Faap20	ENSMUSG00000073684	2.27	0.0151	1.02	0.5
Tram1	ENSMUSG00000025935	2.03	0.0152	1.08	0.5
Rxra	ENSMUSG00000015846	-1.98	0.0153	-1.1	0.5
Fkbp4	ENSMUSG00000030357	-1.77	0.0153	-1.06	0.5
Pabpc4	ENSMUSG00000011257	-1.67	0.0153	1.01	0.5
Ccdc80	ENSMUSG00000022665	2.52	0.0153	1	0.5
Lyrm7	ENSMUSG00000020268	-1.87	0.0154	1.04	0.5
Idh3b	ENSMUSG00000027406	-1.83	0.0154	1	0.5
Mcrs1	ENSMUSG00000037570	-1.8	0.0154	1.02	0.5
Fam173b	ENSMUSG00000039065	-1.57	0.0154	-1.01	0.5
Rassf2	ENSMUSG00000027339	2.62	0.0154	1.01	0.5
Dclk1	ENSMUSG00000027797	5.41	0.0154	-1.05	0.5
Rbm47	ENSMUSG00000070780	6.45	0.0154	1.04	0.5
Upp1	ENSMUSG00000020407	10.6	0.0154	-1.16	0.5
Pter	ENSMUSG00000026730	-2.22	0.0155	1.09	0.5
Gm14216	ENSMUSG00000085691	-7.16	0.0156	-1.01	0.5
Ucp2	ENSMUSG00000033685	3.48	0.0156	-1.13	0.5
Lhpp	ENSMUSG00000030946	-2.89	0.0157	-1.12	0.5
Acad8	ENSMUSG00000031969	-1.56	0.0157	-1.01	0.5
Camk2a	ENSMUSG00000024617	-1.98	0.0158	1.01	0.5
Cox5a	ENSMUSG00000000088	-1.89	0.0158	1.01	0.5
Apba3	ENSMUSG00000004931	-2.03	0.0159	1.06	0.5
Ldhb	ENSMUSG00000030246	-1.87	0.0159	1.05	0.5
Msra	ENSMUSG00000054733	-1.7	0.0159	1.04	0.5
Trib1	ENSMUSG00000032501	2.39	0.0159	1.09	0.5
Pde7a	ENSMUSG00000069094	-3.84	0.016	-1.36	0.204
Rab4a	ENSMUSG00000019478	-2.28	0.016	-1.01	0.5
Hrc	ENSMUSG00000038239	-2.27	0.016	-1.07	0.5
Zranb1	ENSMUSG00000030967	-1.82	0.016	-1.09	0.5
Ubac1	ENSMUSG00000036352	-1.78	0.016	-1.09	0.5
Thtpa	ENSMUSG00000045691	-1.72	0.016	1.03	0.5
Nt5c2	ENSMUSG00000025041	2.5	0.016	-1.13	0.5
Rrad	ENSMUSG00000031880	17.5	0.016	1.01	0.5
Tmem5	ENSMUSG00000034620	-1.7	0.0161	1	0.5
Cfh	ENSMUSG00000026365	2.57	0.0161	1.1	0.5
Cmc2	ENSMUSG00000014633	-2	0.0162	1.03	0.5
mt-Nd6	ENSMUSG00000064368	-1.95	0.0162	-1.01	0.5
Atxn10	ENSMUSG00000016541	1.69	0.0162	-1.04	0.5
Meg3	ENSMUSG00000021268	3.27	0.0162	-1.01	0.5
Dnase2a	ENSMUSG00000003812	3.92	0.0162	-1.27	0.5
Car5b	ENSMUSG00000031373	7.72	0.0162	1.42	0.5
Parp1	ENSMUSG00000026496	-1.46	0.0163	1.01	0.5
Glt8d1	ENSMUSG00000021916	1.6	0.0163	-1.02	0.5
Gprc5b	ENSMUSG00000008734	1.76	0.0163	1.02	0.5
Dram1	ENSMUSG00000020057	3.48	0.0163	-1.2	0.5
Lpin3	ENSMUSG00000027412	2.17	0.0164	1.05	0.5
Il33	ENSMUSG00000024810	2.23	0.0164	1.06	0.5
Dnajc5g	ENSMUSG00000053856	40.6	0.0164	-1.21	0.5
Il1r2	ENSMUSG00000026073	4.38	0.0165	-1.19	0.5
Lman1l	ENSMUSG00000056271	6.86	0.0167	-1.01	0.5
Htatsf1	ENSMUSG00000067873	-1.59	0.0169	1	0.5
Rnase4	ENSMUSG00000021876	2.25	0.0169	1.08	0.5
Socs7	ENSMUSG00000038485	-1.67	0.0171	-1.04	0.5
Hsp90b1	ENSMUSG00000020048	1.62	0.0173	-1.01	0.5
Tmem186	ENSMUSG00000043140	-1.71	0.0174	1.06	0.5
Fgfr1op	ENSMUSG00000069135	-1.69	0.0175	1.05	0.5
Gm15676	ENSMUSG00000085583	-3.15	0.0176	-1.1	0.5
Wdr60	ENSMUSG00000042050	-1.78	0.0176	-1.12	0.488
Ttc33	ENSMUSG00000022151	-1.65	0.0176	-1.01	0.5
Hdac3	ENSMUSG00000024454	-1.63	0.0176	-1.04	0.5
Abcf2	ENSMUSG00000028953	-1.57	0.0176	-1.03	0.5
Grb10	ENSMUSG00000020176	2.19	0.0176	-1.01	0.5
Pole2	ENSMUSG00000020974	6.49	0.0176	1.14	0.5
Wnt16	ENSMUSG00000029671	-10.7	0.0177	1.52	0.5
Sat1	ENSMUSG00000025283	2.24	0.0177	1.04	0.5
Rassf7	ENSMUSG00000038618	5.72	0.0177	-1.02	0.5
Fbxo44	ENSMUSG00000029001	-1.96	0.0178	-1.05	0.5
Krt18	ENSMUSG00000023043	20	0.0178	-1.38	0.5
Zdhhc23	ENSMUSG00000036304	-4.65	0.0179	1.31	0.5
Apbb1ip	ENSMUSG00000026786	4.88	0.0179	-1.13	0.5
Cnst	ENSMUSG00000038949	-2.09	0.018	1.09	0.5
Pnkp	ENSMUSG00000002963	-1.86	0.018	1.05	0.5
Hsd17b4	ENSMUSG00000024507	-1.47	0.018	1.01	0.5
Tlk2	ENSMUSG00000020694	-1.46	0.018	1	0.5
Adcy5	ENSMUSG00000022840	2.17	0.018	1.01	0.5
Atp8b1	ENSMUSG00000039529	2.35	0.018	1.03	0.5
Spats2l	ENSMUSG00000038305	2.39	0.018	1.08	0.5
Nos1	ENSMUSG00000029361	-2.88	0.0181	1.06	0.5
Ifrd2	ENSMUSG00000010048	-1.74	0.0181	-1.02	0.5
Dcaf5	ENSMUSG00000049106	-1.63	0.0181	-1.04	0.5
Uckl1	ENSMUSG00000089917	-1.61	0.0181	-1	0.5
Bcs1l	ENSMUSG00000026172	-1.52	0.0181	1.02	0.5
Cyc1	ENSMUSG00000022551	-1.89	0.0182	1.08	0.5
Opa3	ENSMUSG00000052214	-1.56	0.0182	-1.03	0.5
Tdrd3	ENSMUSG00000022019	-1.55	0.0182	1.01	0.5
Phf2	ENSMUSG00000038025	-1.45	0.0182	1.01	0.5
Ywhab	ENSMUSG00000018326	1.61	0.0182	-1.06	0.5
Ugcg	ENSMUSG00000028381	2.26	0.0182	-1.07	0.5
AI607873	ENSMUSG00000073490	3.17	0.0182	1.08	0.5
Rasgrp3	ENSMUSG00000071042	-3.11	0.0183	1.11	0.5
Coa5	ENSMUSG00000026112	-1.75	0.0185	1.04	0.5
Ccl9	ENSMUSG00000019122	5.27	0.0185	-1.03	0.5
Uqcrfs1	ENSMUSG00000038462	-1.71	0.0186	1.01	0.5
Rasa3	ENSMUSG00000031453	2.31	0.0186	1.11	0.5
Il13ra1	ENSMUSG00000017057	3.18	0.0186	-1.1	0.5
Platr7	ENSMUSG00000097076	8.23	0.0186	-1.3	0.5
Flad1	ENSMUSG00000042642	-1.72	0.0187	1.08	0.5
Mib1	ENSMUSG00000024294	-2.73	0.0191	1.05	0.5
Fhl2	ENSMUSG00000008136	2.79	0.0191	1.07	0.5
Trappc9	ENSMUSG00000047921	-1.58	0.0192	-1.01	0.5
Atad3a	ENSMUSG00000029036	-1.39	0.0194	-1.01	0.5
Arpc5	ENSMUSG00000008475	2.36	0.0194	1.05	0.5
Spag5	ENSMUSG00000002055	3.79	0.0194	1.14	0.5
Grb14	ENSMUSG00000026888	-9	0.0194	-1.87	0.000798
Snhg14	ENSMUSG00000100826	-2.98	0.0195	-1.11	0.5
Foxo6	ENSMUSG00000052135	-2.83	0.0195	-1.09	0.5
Sepp1	ENSMUSG00000064373	2.17	0.0195	-1.02	0.5
Baz1a	ENSMUSG00000035021	2.49	0.0195	-1.06	0.5
Mycl	ENSMUSG00000028654	9.14	0.0195	-1.1	0.5
Klhl21	ENSMUSG00000073700	-2.08	0.0197	1.1	0.5
Mast4	ENSMUSG00000034751	-2.08	0.0197	1.05	0.5
Hoxd8	ENSMUSG00000027102	-1.98	0.0197	-1.1	0.5
Mfsd3	ENSMUSG00000019080	-1.75	0.0197	1.06	0.5
Dnaja2	ENSMUSG00000031701	-1.49	0.0197	1.02	0.5
Errfi1	ENSMUSG00000028967	2.15	0.0197	1.05	0.5
Cdc25b	ENSMUSG00000027330	2.74	0.0197	-1.03	0.5
Tnfaip8	ENSMUSG00000062210	3.11	0.0197	-1.06	0.5
Adgrg5	ENSMUSG00000061577	5.49	0.0197	-1.14	0.5
Tmem8b	ENSMUSG00000078716	-1.87	0.0198	1.02	0.5
Bckdk	ENSMUSG00000030802	-2.13	0.02	-1.09	0.5
Dhdh	ENSMUSG00000011382	-2.08	0.02	1.14	0.5
Pdzrn3	ENSMUSG00000035357	-1.76	0.02	-1.01	0.5
Clk3	ENSMUSG00000032316	-1.6	0.02	-1.03	0.5
Zfyve1	ENSMUSG00000042628	-1.58	0.02	-1.04	0.5
Kcnc3	ENSMUSG00000062785	-3.72	0.0201	1.34	0.5
Epn1	ENSMUSG00000035203	-1.57	0.0204	-1.03	0.5
Sec61a2	ENSMUSG00000025816	-1.82	0.0206	1.1	0.5
Me1	ENSMUSG00000032418	-2.59	0.0207	-1.01	0.5
Hs3st5	ENSMUSG00000044499	-7.18	0.0208	1.35	0.5
Rassf4	ENSMUSG00000042129	4.56	0.0208	-1.21	0.5
Tmem88b	ENSMUSG00000073680	3.52	0.021	-1.14	0.5
Trim55	ENSMUSG00000060913	-1.91	0.0212	-1.09	0.5
Rhot2	ENSMUSG00000025733	-1.63	0.0212	1.01	0.5
Ninj1	ENSMUSG00000037966	2.45	0.0212	-1.18	0.5
Mir17hg	ENSMUSG00000089726	2.5	0.0212	1	0.5
Sgcb	ENSMUSG00000029156	-1.59	0.0214	1.07	0.5
Atp1b3	ENSMUSG00000032412	1.52	0.0214	-1.03	0.5
Gm15956	ENSMUSG00000086935	-5.73	0.0215	-1.06	0.5
Tmem38b	ENSMUSG00000028420	-2.06	0.0216	-1	0.5
Asb5	ENSMUSG00000031519	-2.54	0.0217	1.12	0.5
Arl8b	ENSMUSG00000030105	-1.74	0.0221	1.04	0.5
Emp2	ENSMUSG00000022505	2.04	0.0221	-1.1	0.5
Dtwd2	ENSMUSG00000024505	-2.46	0.0223	1.12	0.5
Tuba1b	ENSMUSG00000023004	4.71	0.0224	-1.34	0.5
Lyrm9	ENSMUSG00000072640	-1.9	0.0226	1.12	0.5
Cmya5	ENSMUSG00000047419	-2.38	0.0227	1.16	0.5
Aoc3	ENSMUSG00000019326	2.89	0.0227	1.24	0.452
Ulk1	ENSMUSG00000029512	-1.98	0.0229	1.06	0.5
Arhgap36	ENSMUSG00000036198	16.9	0.0229	-1.37	0.5
Tmcc2	ENSMUSG00000042066	-1.91	0.023	-1.04	0.5
Arl6ip1	ENSMUSG00000030654	2.1	0.023	1.01	0.5
Gng2	ENSMUSG00000043004	2.53	0.023	1.12	0.5
C4b	ENSMUSG00000073418	5.79	0.023	-1.61	0.5
Actn3	ENSMUSG00000006457	-2.15	0.0233	1.03	0.5
Afg3l1	ENSMUSG00000031967	-1.71	0.0234	-1.05	0.5
Aars	ENSMUSG00000031960	-1.63	0.0234	-1.05	0.5
Pcyt1a	ENSMUSG00000005615	-1.49	0.0234	-1.02	0.5
Fam171b	ENSMUSG00000048388	3.41	0.0234	1.09	0.5
Gm12682	ENSMUSG00000086592	5.77	0.0234	-1.02	0.5
Krt222	ENSMUSG00000035849	-6.43	0.0236	-1.29	0.5
Cox10	ENSMUSG00000042148	-1.97	0.0236	1.09	0.5
Gm43355	ENSMUSG00000106369	6.03	0.0236	1.05	0.5
Lhfp	ENSMUSG00000048332	1.86	0.0238	-1.08	0.5
Mpdz	ENSMUSG00000028402	-2.27	0.0239	1.19	0.5
Esrra	ENSMUSG00000024955	-2.05	0.0239	-1.08	0.5
Ttc23	ENSMUSG00000030555	-1.95	0.0239	-1.05	0.5
Fundc2	ENSMUSG00000031198	-1.84	0.0239	1.04	0.5
B4gat1	ENSMUSG00000047379	-1.81	0.0239	1.03	0.5
Camkk2	ENSMUSG00000029471	2.24	0.024	-1.08	0.5
Chsy1	ENSMUSG00000032640	2.27	0.0241	-1	0.5
Clec4a1	ENSMUSG00000049037	3.71	0.0241	-1.01	0.5
Xrcc5	ENSMUSG00000026187	-2	0.0242	1.11	0.5
Postn	ENSMUSG00000027750	7.85	0.0243	1.06	0.5
Eml5	ENSMUSG00000051166	-2.15	0.0245	-1.07	0.5
Fzd7	ENSMUSG00000041075	-2.03	0.0245	-1.03	0.5
Adck3	ENSMUSG00000026489	-1.66	0.0245	1.05	0.5
Sulf2	ENSMUSG00000006800	2.11	0.0245	-1.02	0.5
Fam78a	ENSMUSG00000050592	-4.9	0.0248	-1.36	0.368
Tapt1	ENSMUSG00000046985	-1.57	0.0248	1.03	0.5
Cul3	ENSMUSG00000004364	-1.88	0.0249	1.12	0.5
Dynll2	ENSMUSG00000020483	-1.91	0.025	-1.05	0.5
Kptn	ENSMUSG00000006021	-1.78	0.025	-1.03	0.5
Fan1	ENSMUSG00000033458	-1.75	0.025	1.05	0.5
Scmh1	ENSMUSG00000000085	-1.72	0.025	1.05	0.5
Atp1a1	ENSMUSG00000033161	1.53	0.025	-1.01	0.5
Lpar1	ENSMUSG00000038668	1.82	0.025	1.02	0.5
Gm11967	ENSMUSG00000084819	-5.05	0.0251	-1.27	0.5
Acly	ENSMUSG00000020917	2.21	0.0251	1.12	0.5
Map3k8	ENSMUSG00000024235	3.64	0.0251	1.02	0.5
Fcgr2b	ENSMUSG00000026656	5.41	0.0251	-1.21	0.5
Gm37240	ENSMUSG00000102805	-5.45	0.0252	-1.13	0.5
Sgca	ENSMUSG00000001508	-1.65	0.0252	-1.01	0.5
Mrpl37	ENSMUSG00000028622	-1.48	0.0252	-1	0.5
Arf6	ENSMUSG00000044147	1.7	0.0252	1.02	0.5
Ccni	ENSMUSG00000063015	1.81	0.0252	-1.06	0.5
Pdia4	ENSMUSG00000025823	2.14	0.0252	1.07	0.5
Atp1b4	ENSMUSG00000016327	4.3	0.0252	-1.24	0.5
Ush2a	ENSMUSG00000026609	9.61	0.0252	1.38	0.5
Fh1	ENSMUSG00000026526	-1.85	0.0253	1.05	0.5
Heca	ENSMUSG00000039879	-1.59	0.0253	-1.05	0.5
Esyt1	ENSMUSG00000025366	1.82	0.0253	-1.08	0.5
Larp1b	ENSMUSG00000025762	-1.82	0.0254	1.09	0.5
Psd	ENSMUSG00000037126	3.26	0.0255	1	0.5
Ank1	ENSMUSG00000031543	-2.06	0.0256	-1.05	0.5
P2rx4	ENSMUSG00000029470	2.75	0.0256	1.02	0.5
Cd1d1	ENSMUSG00000028076	3.45	0.0256	-1.06	0.5
Nmnat1	ENSMUSG00000028992	-1.84	0.0257	1.06	0.5
Snai3	ENSMUSG00000006587	-4.37	0.0259	-1.2	0.5
Klhl7	ENSMUSG00000028986	-1.75	0.026	1.02	0.5
Rbsn	ENSMUSG00000014550	-1.46	0.026	1.04	0.5
Cald1	ENSMUSG00000029761	1.79	0.026	1.08	0.5
Arpp21	ENSMUSG00000032503	2.98	0.026	1.13	0.5
Kcne1l	ENSMUSG00000090122	12.6	0.026	-1.25	0.5
Snrpn	ENSMUSG00000102252	-3.93	0.0261	-1.25	0.5
2021-09-10	ENSMUSG00000019917	2.26	0.0262	-1.14	0.5
Kcnn2	ENSMUSG00000054477	-5.02	0.0263	1.4	0.5
Rpp14	ENSMUSG00000023156	-1.71	0.0263	1.05	0.5
St3gal2	ENSMUSG00000031749	-1.59	0.0263	1.02	0.5
Fbxo45	ENSMUSG00000035764	-1.58	0.0265	1.08	0.5
Kcnc1	ENSMUSG00000058975	-1.77	0.0267	-1	0.5
Cib2	ENSMUSG00000037493	-2.33	0.0268	1.08	0.5
Polr2c	ENSMUSG00000031783	-1.62	0.0268	1.02	0.5
Tkt	ENSMUSG00000021957	2.64	0.0268	1.08	0.5
Inppl1	ENSMUSG00000032737	-1.62	0.0269	-1.05	0.5
Dock7	ENSMUSG00000028556	1.77	0.0269	1.01	0.5
Dhrs7	ENSMUSG00000021094	1.83	0.0269	1.02	0.5
Naaa	ENSMUSG00000029413	2.21	0.0269	-1.05	0.5
Pdia3	ENSMUSG00000027248	2.21	0.0269	-1.09	0.5
Tenm4	ENSMUSG00000048078	2.87	0.0269	1.1	0.5
Gm38250	ENSMUSG00000104168	4.92	0.0269	-1	0.5
Fbxo5	ENSMUSG00000019773	9.61	0.0269	1.18	0.5
Pgc	ENSMUSG00000023987	-5.64	0.0272	1.05	0.5
Cog6	ENSMUSG00000027742	-1.81	0.0272	1.08	0.5
Zim1	ENSMUSG00000002266	3.48	0.0272	1.2	0.5
BC049352	ENSMUSG00000091996	-5.48	0.0273	-1.04	0.5
Trim54	ENSMUSG00000062077	-2.82	0.0273	-1.13	0.5
Map3k10	ENSMUSG00000040390	-2.06	0.0273	-1.11	0.5
Eif4g3	ENSMUSG00000028760	-1.43	0.0273	-1.02	0.5
Pam	ENSMUSG00000026335	1.85	0.0273	1.1	0.5
Sptlc2	ENSMUSG00000021036	1.86	0.0273	-1.05	0.5
Fbxl8	ENSMUSG00000033313	2.76	0.0273	1.06	0.5
Tnip3	ENSMUSG00000044162	5.72	0.0273	1.06	0.5
Lonp1	ENSMUSG00000041168	-1.76	0.0274	1.03	0.5
Metap1	ENSMUSG00000005813	-1.47	0.0274	-1.05	0.5
Vapb	ENSMUSG00000054455	-1.61	0.0276	1.07	0.5
Mapkap1	ENSMUSG00000038696	-1.44	0.0276	-1.01	0.5
Nfatc1	ENSMUSG00000033016	-1.64	0.0277	-1.04	0.5
Pcsk5	ENSMUSG00000024713	2.05	0.0282	-1.02	0.5
Gm12847	ENSMUSG00000085249	-3.6	0.0284	-1.04	0.5
Ociad2	ENSMUSG00000029153	-3.49	0.0284	-1.08	0.5
Mtfp1	ENSMUSG00000004748	-2.4	0.0284	1.02	0.5
Dnajb5	ENSMUSG00000036052	-1.81	0.0284	1.06	0.5
Ptprf	ENSMUSG00000033295	2.33	0.0284	-1.04	0.5
Gatm	ENSMUSG00000027199	3.22	0.0284	1	0.5
Alcam	ENSMUSG00000022636	7.93	0.0284	1.11	0.5
Cldn2	ENSMUSG00000047230	11.8	0.0284	1.13	0.5
Prmt7	ENSMUSG00000060098	-1.47	0.0285	-1.04	0.5
Hdlbp	ENSMUSG00000034088	-1.49	0.0286	1.04	0.5
Dmd	ENSMUSG00000045103	-4.02	0.0287	1.35	0.5
mt-Nd4	ENSMUSG00000064363	-2.05	0.0287	1.07	0.5
Sbf1	ENSMUSG00000036529	-1.47	0.0287	1.03	0.5
Rab8b	ENSMUSG00000036943	2.48	0.0287	1.06	0.5
Aif1l	ENSMUSG00000001864	5.44	0.0287	-1.34	0.5
Galr2	ENSMUSG00000020793	6.48	0.0287	1.11	0.5
Rilpl1	ENSMUSG00000029392	-1.93	0.0288	-1.02	0.5
Zfp358	ENSMUSG00000047264	-1.74	0.0289	1.03	0.5
Elmo1	ENSMUSG00000041112	2.13	0.0289	1.03	0.5
Ppm1a	ENSMUSG00000021096	-1.85	0.029	1.08	0.5
Icmt	ENSMUSG00000039662	-1.35	0.0291	-1	0.5
Sec24d	ENSMUSG00000039234	1.88	0.0293	-1.01	0.5
Slc25a36	ENSMUSG00000032449	-1.76	0.0294	1.03	0.5
Chil1	ENSMUSG00000064246	8.23	0.0294	-1.04	0.5
Cdkn2a	ENSMUSG00000044303	10.2	0.0294	-1.31	0.5
Cers1	ENSMUSG00000087408	-2.62	0.0295	1.08	0.5
Ldha	ENSMUSG00000063229	-2.19	0.0295	-1.07	0.5
Ulk2	ENSMUSG00000004798	-2.06	0.0295	1.16	0.5
Nlrp1a	ENSMUSG00000069830	7.21	0.0296	-1.05	0.5
Agpat1	ENSMUSG00000034254	-1.73	0.0298	1.09	0.5
Shc4	ENSMUSG00000035109	3.16	0.0298	-1.11	0.5
D7Ertd443e	ENSMUSG00000030994	6.24	0.0298	1.32	0.5
Cdt1	ENSMUSG00000006585	6.68	0.0298	-1.08	0.5
Lrp2bp	ENSMUSG00000031637	-5.22	0.03	1.23	0.5
Cyp20a1	ENSMUSG00000049439	1.62	0.03	1.04	0.5
Smarcd3	ENSMUSG00000028949	-2	0.0301	-1.08	0.5
Tirap	ENSMUSG00000032041	-1.84	0.0301	-1.04	0.5
Sfxn1	ENSMUSG00000021474	3.72	0.0301	1.34	0.346
Car9	ENSMUSG00000028463	-2.84	0.0302	-1.12	0.5
Inpp5a	ENSMUSG00000025477	-1.77	0.0302	1.09	0.5
Nrde2	ENSMUSG00000021179	-1.6	0.0302	1.03	0.5
F2r	ENSMUSG00000048376	2.34	0.0302	-1.18	0.5
Plod2	ENSMUSG00000032374	2.96	0.0302	-1.21	0.5
Rbp4	ENSMUSG00000024990	3.9	0.0302	1.14	0.5
Mtus2	ENSMUSG00000029651	12.5	0.0302	1.18	0.5
Pi15	ENSMUSG00000067780	2.39	0.0304	1.01	0.5
Ryr3	ENSMUSG00000057378	3.28	0.0304	1.02	0.5
Suox	ENSMUSG00000049858	-1.82	0.0305	-1.1	0.5
Crlf3	ENSMUSG00000017561	1.9	0.0306	-1.01	0.5
Mospd1	ENSMUSG00000023074	-1.7	0.0308	-1.03	0.5
Atp5b	ENSMUSG00000025393	-1.53	0.0308	-1	0.5
E2f3	ENSMUSG00000016477	-1.47	0.0309	1.03	0.5
Cdnf	ENSMUSG00000039496	-2.46	0.031	1.23	0.5
Pak1	ENSMUSG00000030774	-2.4	0.031	1.13	0.5
Pnpo	ENSMUSG00000018659	-2.26	0.031	-1.11	0.5
Slc12a2	ENSMUSG00000024597	-1.86	0.031	1.05	0.5
Oplah	ENSMUSG00000022562	-1.84	0.031	1.04	0.5
Myadml2	ENSMUSG00000025141	-1.59	0.031	1.01	0.5
Sec16b	ENSMUSG00000026589	2.05	0.031	-1.02	0.5
Prex1	ENSMUSG00000039621	2.12	0.031	1.03	0.5
Agpat4	ENSMUSG00000023827	2.28	0.031	1.04	0.5
Btg2	ENSMUSG00000020423	2.4	0.031	1.01	0.5
Ptpre	ENSMUSG00000041836	2.48	0.031	1.02	0.5
Gsap	ENSMUSG00000039934	2.84	0.031	-1.04	0.5
Marveld2	ENSMUSG00000021636	8.14	0.031	-1.22	0.5
Frmd6	ENSMUSG00000048285	1.62	0.0312	1.06	0.5
Kif16b	ENSMUSG00000038844	-1.7	0.0314	1.09	0.5
Bcat1	ENSMUSG00000030268	3.84	0.0314	1.13	0.5
Kctd15	ENSMUSG00000030499	-2.16	0.0315	-1.04	0.5
Tmem62	ENSMUSG00000054484	1.96	0.0315	-1.12	0.5
Tshr	ENSMUSG00000020963	3.95	0.0315	1.01	0.5
Lgi1	ENSMUSG00000067242	-2.62	0.0318	-1.06	0.5
Kif5c	ENSMUSG00000026764	2.95	0.0318	1.05	0.5
Slc7a10	ENSMUSG00000030495	6.32	0.0318	1.34	0.5
Cngb1	ENSMUSG00000031789	7.52	0.0318	-1.12	0.5
Sox11	ENSMUSG00000063632	13.7	0.0318	-1.42	0.5
Gadl1	ENSMUSG00000056880	-3.47	0.032	1.38	0.5
Lyz1	ENSMUSG00000069515	4.8	0.032	-1	0.5
Kif1c	ENSMUSG00000020821	-1.75	0.0321	-1.05	0.5
Ppp5c	ENSMUSG00000003099	-1.65	0.0321	1.02	0.5
Col5a2	ENSMUSG00000026042	2.41	0.0321	-1.01	0.5
Pid1	ENSMUSG00000045658	2.64	0.0321	1.14	0.5
Cdh23	ENSMUSG00000012819	-1.84	0.0322	-1.03	0.5
Gm26786	ENSMUSG00000097026	4.62	0.0324	1.04	0.5
Ccdc28b	ENSMUSG00000028795	-1.69	0.0325	1.01	0.5
Mettl22	ENSMUSG00000039345	-2.07	0.0327	1.02	0.5
Rab11fip3	ENSMUSG00000037098	-2.31	0.0329	-1.22	0.246
Bpgm	ENSMUSG00000038871	-2.64	0.0331	-1.06	0.5
Fastk	ENSMUSG00000028959	-1.55	0.0331	1.03	0.5
Nr4a3	ENSMUSG00000028341	4.54	0.0331	1.04	0.5
Ankrd55	ENSMUSG00000049985	9.24	0.0331	1.22	0.5
Dicer1	ENSMUSG00000041415	-1.72	0.0332	1.08	0.5
Tram2	ENSMUSG00000041779	2.07	0.0332	-1.07	0.5
Ttc19	ENSMUSG00000042298	-1.77	0.0333	1.12	0.5
Srgap3	ENSMUSG00000030257	3.04	0.0333	-1.08	0.5
Tcaf1	ENSMUSG00000036667	1.9	0.0334	-1.05	0.5
Hfe2	ENSMUSG00000038403	-2.06	0.0335	1.04	0.5
Pgp	ENSMUSG00000043445	-1.6	0.0335	1.04	0.5
Prkar1a	ENSMUSG00000020612	1.51	0.0335	1.03	0.5
Acat1	ENSMUSG00000032047	-1.74	0.0336	1.07	0.5
Ppp6r2	ENSMUSG00000036561	-1.72	0.0336	1.08	0.5
Aldoa	ENSMUSG00000030695	-1.95	0.0337	-1.07	0.5
Speg	ENSMUSG00000026207	-1.77	0.0337	-1.02	0.5
Otulin	ENSMUSG00000046034	2.34	0.0337	-1.13	0.5
Tmc6	ENSMUSG00000025572	2.63	0.0337	-1.08	0.5
Nnmt	ENSMUSG00000032271	3.6	0.0337	-1.25	0.5
Gm5532	ENSMUSG00000073535	-2.3	0.0338	-1.01	0.5
Ghitm	ENSMUSG00000041028	-1.48	0.0338	-1.01	0.5
Dbnl	ENSMUSG00000020476	1.98	0.0338	-1.08	0.5
Ptges	ENSMUSG00000050737	2.12	0.0338	-1.04	0.5
Tuba1c	ENSMUSG00000043091	3.42	0.0338	-1.11	0.5
Vldlr	ENSMUSG00000024924	-2.1	0.034	-1.05	0.5
Clec16a	ENSMUSG00000068663	-1.68	0.0343	-1.1	0.5
Plk2	ENSMUSG00000021701	2.98	0.0343	1.14	0.5
Gm12300	ENSMUSG00000085348	-3.05	0.0344	1.09	0.5
Rfwd2	ENSMUSG00000040782	-1.66	0.0344	1.08	0.5
Bcl2l13	ENSMUSG00000009112	-1.52	0.0344	1.07	0.5
B3gnt5	ENSMUSG00000022686	23	0.0344	1.66	0.5
Ece2	ENSMUSG00000022842	2.43	0.0346	1.11	0.5
Slco5a1	ENSMUSG00000025938	-1.92	0.0347	1.13	0.5
Rnf11	ENSMUSG00000028557	-1.8	0.0348	1.08	0.5
Dhx29	ENSMUSG00000042426	-1.48	0.0348	1.04	0.5
Amd-ps3	ENSMUSG00000060096	-8.8	0.0349	1.41	0.5
Dnmt1	ENSMUSG00000004099	1.72	0.0349	-1.01	0.5
Gm12407	ENSMUSG00000095298	-3.3	0.035	1.12	0.5
Kcnj12	ENSMUSG00000042529	-2.35	0.035	1.13	0.5
Dgat1	ENSMUSG00000022555	1.72	0.035	-1.03	0.5
Asah1	ENSMUSG00000031591	2.07	0.035	1.06	0.5
Ppp1r3b	ENSMUSG00000046794	2.67	0.035	1.01	0.5
Gm14150	ENSMUSG00000082809	11.6	0.035	-1.5	0.5
Pon1	ENSMUSG00000002588	6.35	0.0351	1.5	0.493
Pvalb	ENSMUSG00000005716	-4.1	0.0352	-1.04	0.5
Bola3	ENSMUSG00000045160	-2.04	0.0352	1.02	0.5
Higd1a	ENSMUSG00000038412	-1.68	0.0352	1.02	0.5
Mmp2	ENSMUSG00000031740	1.95	0.0352	-1.08	0.5
Vwa5a	ENSMUSG00000023186	2.03	0.0352	1.13	0.5
Gm37090	ENSMUSG00000103183	2.04	0.0352	1.01	0.5
Ptgir	ENSMUSG00000043017	2.41	0.0352	1.01	0.5
C1rl	ENSMUSG00000038527	2.52	0.0352	-1.02	0.5
Elovl6	ENSMUSG00000041220	3.74	0.0352	1.23	0.5
Csf2rb2	ENSMUSG00000071714	4.04	0.0352	1.09	0.5
Myc	ENSMUSG00000022346	4.46	0.0352	1.27	0.5
Ptk2b	ENSMUSG00000059456	4.91	0.0352	-1.1	0.5
Gm10762	ENSMUSG00000074807	-2.59	0.0353	1.16	0.5
Vdac3	ENSMUSG00000008892	-1.99	0.0353	1.11	0.5
Cry1	ENSMUSG00000020038	-1.78	0.0353	1.05	0.5
Fam53a	ENSMUSG00000037339	-1.38	0.0353	-1.01	0.5
Cgnl1	ENSMUSG00000032232	1.77	0.0353	-1.03	0.5
Tubb5	ENSMUSG00000001525	2.54	0.0353	-1.11	0.5
Ctsh	ENSMUSG00000032359	3.08	0.0353	-1.12	0.5
Galns	ENSMUSG00000015027	4.06	0.0353	1.06	0.5
Chchd10	ENSMUSG00000049422	-2.25	0.0356	-1.01	0.5
Cidec	ENSMUSG00000030278	6.76	0.0356	1.44	0.5
Asap2	ENSMUSG00000052632	1.68	0.0358	-1.06	0.5
Ctsl	ENSMUSG00000021477	2.65	0.0358	-1.19	0.5
Endod1	ENSMUSG00000037419	1.81	0.0359	-1.01	0.5
Cables1	ENSMUSG00000040957	2.01	0.0359	-1.01	0.5
Calm3	ENSMUSG00000019370	-3.2	0.036	-1.13	0.5
Hist3h2a	ENSMUSG00000078851	-2.15	0.036	1.01	0.5
Twf1	ENSMUSG00000022451	2.17	0.036	1.08	0.5
Ngly1	ENSMUSG00000021785	-1.57	0.0362	1.02	0.5
Bfar	ENSMUSG00000022684	-1.57	0.0363	-1.03	0.5
Impdh2	ENSMUSG00000062867	1.51	0.0363	1	0.5
Bicc1	ENSMUSG00000014329	1.67	0.0364	1.05	0.5
Masp2	ENSMUSG00000028979	-3.91	0.0368	1.01	0.5
Ubxn2a	ENSMUSG00000020634	-2.48	0.0368	1.22	0.5
Satb1	ENSMUSG00000023927	-1.73	0.0368	1.1	0.5
Rabgef1	ENSMUSG00000025340	-1.56	0.0368	-1.02	0.5
Smc1a	ENSMUSG00000041133	1.43	0.0368	-1.02	0.5
Wdr5b	ENSMUSG00000034379	1.9	0.0368	1.06	0.5
Rttn	ENSMUSG00000023066	2.15	0.0368	-1.07	0.5
Thbd	ENSMUSG00000074743	2.3	0.0368	-1.08	0.5
Cfp	ENSMUSG00000001128	2.61	0.0368	-1.03	0.5
Emb	ENSMUSG00000021728	5.88	0.0368	-1.34	0.5
Dmp1	ENSMUSG00000029307	8.05	0.0368	1.23	0.5
Tshz3	ENSMUSG00000021217	2.6	0.0369	1.2	0.5
Drp2	ENSMUSG00000000223	2.6	0.0369	1.1	0.5
Kctd9	ENSMUSG00000034327	-1.63	0.0371	1.03	0.5
Gsg2	ENSMUSG00000050107	7.04	0.0371	-1.04	0.5
Plau	ENSMUSG00000021822	1.72	0.0372	-1.01	0.5
Kcnu1	ENSMUSG00000031576	5.91	0.0372	-1.33	0.5
Fam83a	ENSMUSG00000051225	7.06	0.0372	1.24	0.5
Fzd1	ENSMUSG00000044674	1.95	0.0373	1.01	0.5
Acyp1	ENSMUSG00000008822	-2.44	0.0375	-1.15	0.5
Mpc2	ENSMUSG00000026568	-1.94	0.0375	1.07	0.5
Tmem117	ENSMUSG00000063296	-2.18	0.0376	1.04	0.5
Mgst3	ENSMUSG00000026688	-1.9	0.0376	1.02	0.5
Rcsd1	ENSMUSG00000040723	-1.58	0.0376	-1.06	0.5
Litaf	ENSMUSG00000022500	2.65	0.0376	-1.07	0.5
Map7d1	ENSMUSG00000028849	-1.96	0.0377	-1.13	0.5
Vnn3	ENSMUSG00000020010	5.18	0.0377	1.09	0.5
Trim30c	ENSMUSG00000078616	7.04	0.0377	1.1	0.5
Themis3	ENSMUSG00000024105	-19.4	0.0378	1.96	0.5
Gyg	ENSMUSG00000019528	-2.21	0.0378	1.11	0.5
Gnpat	ENSMUSG00000031985	-1.39	0.0378	1.02	0.5
Sgms2	ENSMUSG00000050931	2.88	0.0378	1.12	0.5
Mylk2	ENSMUSG00000027470	-2.4	0.038	-1.17	0.5
Rab10	ENSMUSG00000020671	-1.79	0.038	1.14	0.5
Ube3c	ENSMUSG00000039000	-1.55	0.0382	1.04	0.5
Col8a1	ENSMUSG00000068196	3.85	0.0382	-1.19	0.5
Spr	ENSMUSG00000033735	-2.21	0.0383	1.11	0.5
Rps3a3	ENSMUSG00000059751	-5.83	0.0384	1.02	0.5
Slc35e4	ENSMUSG00000048807	-1.87	0.0384	-1.01	0.5
P2rx7	ENSMUSG00000029468	2.88	0.0385	-1.08	0.5
Slc25a4	ENSMUSG00000031633	-1.85	0.0386	1.08	0.5
Myom1	ENSMUSG00000024049	-1.85	0.0386	1.08	0.5
Ccl6	ENSMUSG00000018927	5.38	0.0386	-1.25	0.5
Eif4e	ENSMUSG00000028156	-1.52	0.0388	1.02	0.5
Pdlim1	ENSMUSG00000055044	1.81	0.0388	-1.02	0.5
Rdm1	ENSMUSG00000010362	-1.84	0.0389	-1.02	0.5
Agpat9	ENSMUSG00000029314	2.93	0.0389	1.14	0.5
Mchr1	ENSMUSG00000050164	-2.79	0.0394	1.13	0.5
Hadha	ENSMUSG00000025745	-1.47	0.0394	1.01	0.5
Mpzl1	ENSMUSG00000026566	1.56	0.0394	1	0.5
Athl1	ENSMUSG00000062031	1.86	0.0394	-1.05	0.5
Shisa5	ENSMUSG00000025647	1.94	0.0394	-1.08	0.5
Gas2l3	ENSMUSG00000074802	5.2	0.0394	1.21	0.5
Crat	ENSMUSG00000026853	-1.82	0.0395	1.06	0.5
Rab11fip1	ENSMUSG00000031488	3.72	0.0395	-1.15	0.5
Gm12295	ENSMUSG00000085162	17.1	0.0395	1.5	0.5
Pdzd7	ENSMUSG00000074818	-2.32	0.0396	-1.03	0.5
Cnr1	ENSMUSG00000044288	4.93	0.0397	1.2	0.5
Mss51	ENSMUSG00000021815	-28.5	0.0398	-2.4	0.0447
Elp3	ENSMUSG00000022031	-1.54	0.04	-1.05	0.5
Tnfaip1	ENSMUSG00000017615	-1.35	0.04	1.01	0.5
Plbd1	ENSMUSG00000030214	2.56	0.04	1.2	0.478
Myf6	ENSMUSG00000035923	2.11	0.0401	1.05	0.5
Enc1	ENSMUSG00000041773	2.33	0.0401	1.05	0.5
Abcb4	ENSMUSG00000042476	-2.31	0.0402	1.2	0.5
Pgd	ENSMUSG00000028961	2.26	0.0402	-1.18	0.5
Lyz2	ENSMUSG00000069516	5.67	0.0406	-1.33	0.5
Medag	ENSMUSG00000029659	1.99	0.0408	-1.09	0.5
Arhgap33	ENSMUSG00000036882	4.71	0.0408	-1.25	0.5
Cox6a1	ENSMUSG00000041697	1.83	0.041	-1.06	0.5
Cdk14	ENSMUSG00000028926	2.14	0.0412	1.05	0.5
Uck1	ENSMUSG00000002550	1.72	0.0414	1.06	0.5
Slc39a6	ENSMUSG00000024270	2.38	0.0414	1.07	0.5
Tmem37	ENSMUSG00000050777	-4.64	0.0415	1.33	0.5
Gpt2	ENSMUSG00000031700	-2.03	0.0417	1.13	0.5
Ube2b	ENSMUSG00000020390	-2	0.0417	1.14	0.5
Cmtm6	ENSMUSG00000032434	1.8	0.0417	1.08	0.5
Gm28156	ENSMUSG00000101925	5.45	0.0417	1.1	0.5
Slc2a6	ENSMUSG00000036067	9.13	0.0419	-1.12	0.5
Narf	ENSMUSG00000000056	-2.04	0.042	1.18	0.5
Aim2	ENSMUSG00000037860	5.19	0.0421	-1.03	0.5
Rnd3	ENSMUSG00000017144	1.99	0.0422	1.14	0.5
Midn	ENSMUSG00000035621	1.83	0.0423	1.02	0.5
Myl12a	ENSMUSG00000024048	1.84	0.0424	1	0.5
Kcns3	ENSMUSG00000043673	4.12	0.0427	1.07	0.5
Gm2a	ENSMUSG00000000594	2.08	0.0428	1.08	0.5
Herc3	ENSMUSG00000029804	-1.72	0.0429	1.05	0.5
Pttg1ip	ENSMUSG00000009291	1.55	0.0429	1.01	0.5
Acsf2	ENSMUSG00000076435	2.68	0.0429	1.11	0.5
Ikzf3	ENSMUSG00000018168	6.86	0.0429	1.09	0.5
Il18rap	ENSMUSG00000026068	7.85	0.0429	-1.08	0.5
Carnmt1	ENSMUSG00000024726	-2.33	0.043	1.1	0.5
Cdkn2c	ENSMUSG00000028551	1.52	0.043	-1	0.5
Fam129a	ENSMUSG00000026483	1.72	0.043	1	0.5
Casp8	ENSMUSG00000026029	2.23	0.043	1.02	0.5
Cd82	ENSMUSG00000027215	2.7	0.043	-1.13	0.5
Nfam1	ENSMUSG00000058099	5.64	0.043	1.09	0.5
Naip6	ENSMUSG00000078942	8.83	0.043	1.16	0.5
Map9	ENSMUSG00000033900	-1.89	0.0431	1.06	0.5
Atp5c1	ENSMUSG00000025781	-1.51	0.0431	1.02	0.5
Ms4a6d	ENSMUSG00000024679	7.98	0.0431	-1.14	0.5
Dus2	ENSMUSG00000031901	-1.4	0.0432	1.01	0.5
Pip4k2a	ENSMUSG00000026737	1.76	0.0432	1.01	0.5
Crtap	ENSMUSG00000032431	1.88	0.0432	-1.06	0.5
Fras1	ENSMUSG00000034687	-2.42	0.0434	1.1	0.5
Dnajc11	ENSMUSG00000039768	-1.52	0.0434	-1	0.5
Stbd1	ENSMUSG00000047963	2.8	0.0434	-1.28	0.5
Mthfd1	ENSMUSG00000021048	-1.66	0.0435	1.13	0.5
Ctcflos	ENSMUSG00000087382	3.16	0.0435	-1.19	0.5
Mlh3	ENSMUSG00000021245	-1.64	0.0436	1.04	0.5
Slc43a2	ENSMUSG00000038178	2.05	0.0437	1.03	0.5
Sms	ENSMUSG00000071708	-1.59	0.0438	1.01	0.5
Armcx1	ENSMUSG00000033460	2.56	0.0438	1.09	0.5
Smad3	ENSMUSG00000032402	-2.15	0.0441	1.11	0.5
Cox5b	ENSMUSG00000061518	-1.88	0.0441	-1.08	0.5
Ywhaz	ENSMUSG00000022285	1.69	0.0441	-1.03	0.5
Atf3	ENSMUSG00000026628	3.51	0.0441	-1	0.5
Fblim1	ENSMUSG00000006219	4.39	0.0441	-1.14	0.5
Hipk4	ENSMUSG00000040424	-2.35	0.0443	-1.09	0.5
Hbs1l	ENSMUSG00000019977	-1.38	0.0443	1.02	0.5
Smarca2	ENSMUSG00000024921	-1.36	0.0443	1.01	0.5
Nfe2l2	ENSMUSG00000015839	1.59	0.0443	-1.03	0.5
Mpv17l	ENSMUSG00000022679	2.59	0.0443	-1	0.5
Ptger2	ENSMUSG00000037759	6.18	0.0443	1.15	0.5
Wnt4	ENSMUSG00000036856	-1.96	0.0444	1.05	0.5
Gm16576	ENSMUSG00000087543	-1.77	0.0444	1.03	0.5
Oxsr1	ENSMUSG00000036737	-1.72	0.0444	1.09	0.5
Nfic	ENSMUSG00000055053	-1.54	0.0444	1.01	0.5
Psd4	ENSMUSG00000026979	6.2	0.0444	1.02	0.5
Macrod2	ENSMUSG00000068205	-2.5	0.0445	-1.14	0.5
Timp4	ENSMUSG00000030317	-2.05	0.0447	1	0.5
Ube2n	ENSMUSG00000074781	-1.56	0.0447	1.01	0.5
Mark2	ENSMUSG00000024969	-1.34	0.0447	-1.01	0.5
S100a10	ENSMUSG00000041959	2.13	0.0447	-1.06	0.5
Igf2bp2	ENSMUSG00000033581	3.46	0.0447	-1.12	0.5
Acsm5	ENSMUSG00000030972	5.81	0.0447	-1.13	0.5
Cpt2	ENSMUSG00000028607	-1.73	0.0449	1.09	0.5
Ywhaq	ENSMUSG00000076432	1.93	0.0449	1.01	0.5
Notch2	ENSMUSG00000027878	2.11	0.0449	1.1	0.5
Dnmt3a	ENSMUSG00000020661	-1.79	0.045	1.06	0.5
Ffar2	ENSMUSG00000051314	6.92	0.045	1.11	0.5
Fcrls	ENSMUSG00000015852	3.26	0.0451	-1	0.5
Tmem109	ENSMUSG00000034659	-1.71	0.0454	1.06	0.5
Ubxn1	ENSMUSG00000071655	-1.61	0.0454	1.01	0.5
Nfs1	ENSMUSG00000027618	-1.49	0.0454	1.01	0.5
Zdhhc3	ENSMUSG00000025786	-1.48	0.0454	-1.06	0.5
Tjp2	ENSMUSG00000024812	1.61	0.0454	1.04	0.5
Sbno2	ENSMUSG00000035673	2.97	0.0454	-1.06	0.5
Ccr7	ENSMUSG00000037944	4.92	0.0454	1.06	0.5
Ube2r2	ENSMUSG00000036241	-1.64	0.0455	-1.04	0.5
Ms4a4d	ENSMUSG00000024678	1.93	0.0455	1.1	0.5
Mmp19	ENSMUSG00000025355	4.74	0.0455	-1.13	0.5
Samm50	ENSMUSG00000022437	-1.65	0.0456	-1.08	0.5
Gm807	ENSMUSG00000097848	5.76	0.0462	1.16	0.5
Abhd17a	ENSMUSG00000003346	-1.99	0.0464	1.01	0.5
Lims1	ENSMUSG00000019920	1.62	0.0464	-1	0.5
Lca5	ENSMUSG00000032258	2.59	0.0465	1.02	0.5
Gm10851	ENSMUSG00000102329	5.06	0.0466	1.3	0.5
Il12rb2	ENSMUSG00000018341	-2.47	0.0468	1.25	0.5
Arf4	ENSMUSG00000021877	1.93	0.047	1.01	0.5
Rnf126	ENSMUSG00000035890	-1.98	0.0471	1.08	0.5
Nrtn	ENSMUSG00000039481	-4.87	0.0472	-1.1	0.5
Mllt1	ENSMUSG00000024212	-1.58	0.0474	-1.06	0.5
Prrg3	ENSMUSG00000033361	1.64	0.0474	1.06	0.5
Col20a1	ENSMUSG00000016356	1.69	0.0474	1.05	0.5
Fkbp7	ENSMUSG00000002732	1.98	0.0474	-1.09	0.5
Tlr2	ENSMUSG00000027995	2.58	0.0474	1	0.5
Sh3bgrl2	ENSMUSG00000032261	3.07	0.0474	-1.08	0.5
Osbpl3	ENSMUSG00000029822	4.44	0.0474	-1.42	0.5
Gpr157	ENSMUSG00000047875	-2.05	0.0476	-1.13	0.5
Raf1	ENSMUSG00000000441	-1.52	0.0476	-1.07	0.5
Ostn	ENSMUSG00000052276	-11.5	0.0477	-1.55	0.5
Dna2	ENSMUSG00000036875	3.56	0.0477	-1.07	0.5
Ms4a6b	ENSMUSG00000024677	4.26	0.0479	-1	0.5
Gm20544	ENSMUSG00000092569	-2.99	0.048	-1.14	0.5
Eda2r	ENSMUSG00000034457	2.81	0.0484	-1.12	0.5
Phb	ENSMUSG00000038845	-1.83	0.0486	-1.05	0.5
Ppt1	ENSMUSG00000028657	1.56	0.0486	1	0.5
Btnl7-ps	ENSMUSG00000061728	4.16	0.0486	1.16	0.5
Fads6	ENSMUSG00000044788	-2.37	0.0487	1.2	0.5
Phyh	ENSMUSG00000026664	-2.07	0.0487	1.15	0.5
Crim1	ENSMUSG00000024074	-1.98	0.049	1.13	0.5
Cmip	ENSMUSG00000034390	1.75	0.049	1.02	0.5
Cd86	ENSMUSG00000022901	3	0.049	-1.02	0.5
Gm15922	ENSMUSG00000081665	6.91	0.0492	-1.01	0.5
Elovl5	ENSMUSG00000032349	1.81	0.0494	1.12	0.5
Runx1	ENSMUSG00000022952	9.54	0.0494	-1.5	0.5
Fgfr1	ENSMUSG00000031565	1.55	0.0495	-1.04	0.5
Pvr	ENSMUSG00000040511	2.16	0.0496	-1.02	0.5
Tmem176b	ENSMUSG00000029810	3.53	0.0496	-1.35	0.5
Xrcc2	ENSMUSG00000028933	-1.8	0.0497	1.04	0.5
Mmab	ENSMUSG00000029575	-2.45	0.05	-1.1	0.5
Tuba8	ENSMUSG00000030137	-2.1	0.05	1.08	0.5
Maob	ENSMUSG00000040147	-1.9	0.05	-1.01	0.5
Ube2h	ENSMUSG00000039159	-1.51	0.05	-1.04	0.5
Gtf2i	ENSMUSG00000060261	-1.46	0.05	-1.03	0.5
Bscl2	ENSMUSG00000071657	1.67	0.05	1.05	0.5
Galnt4	ENSMUSG00000090035	1.89	0.05	1.03	0.5
Acat2	ENSMUSG00000023832	1.92	0.05	-1.09	0.5
Emp1	ENSMUSG00000030208	2.71	0.05	-1.12	0.5
Mfhas1	ENSMUSG00000070056	3.33	0.05	1.35	0.239
BC064078	ENSMUSG00000087150	4.27	0.05	1.08	0.5
AW551984	ENSMUSG00000038112	4.82	0.05	-1.33	0.5
Mybphl	ENSMUSG00000068745	9.59	0.05	1.31	0.5
Nabp1	ENSMUSG00000026107	2.28	0.0501	1.07	0.5
Cuzd1	ENSMUSG00000040205	-6.24	0.0502	1.37	0.5
Klhdc8a	ENSMUSG00000042115	5.18	0.0502	1.05	0.5
Poldip2	ENSMUSG00000001100	-1.51	0.0503	1.01	0.5
Ndrg1	ENSMUSG00000005125	1.48	0.0503	-1.02	0.5
Gm11716	ENSMUSG00000086298	-2.56	0.0504	1.12	0.5
Ndufs4	ENSMUSG00000021764	-2.08	0.0504	1.03	0.5
Sqrdl	ENSMUSG00000005803	-1.85	0.0505	1.07	0.5
Ccr2	ENSMUSG00000049103	7.87	0.0505	1.24	0.5
Aldh1l2	ENSMUSG00000020256	-1.81	0.051	1.05	0.5
Pex19	ENSMUSG00000003464	-1.46	0.051	-1.03	0.5
Sdc2	ENSMUSG00000022261	1.91	0.051	1.1	0.5
Slc25a1	ENSMUSG00000003528	3.38	0.051	1.23	0.5
Lix1	ENSMUSG00000047786	7.49	0.051	-1.34	0.5
Zfp420	ENSMUSG00000058402	1.97	0.0512	1.05	0.5
Grrp1	ENSMUSG00000050105	3.61	0.0513	1.04	0.5
Gm8707	ENSMUSG00000098093	-4.58	0.0514	-1.17	0.5
Ms4a6c	ENSMUSG00000079419	5.73	0.0514	-1.07	0.5
Bmp1	ENSMUSG00000022098	1.63	0.0516	-1	0.5
Hk1	ENSMUSG00000037012	1.91	0.0516	-1.07	0.5
Fam114a1	ENSMUSG00000029185	2	0.0517	1.08	0.5
Slc16a10	ENSMUSG00000019838	-2.33	0.0518	1.24	0.5
Tmem161a	ENSMUSG00000002342	-1.71	0.0518	-1.08	0.5
Pdpr	ENSMUSG00000033624	-2.54	0.0519	1.24	0.5
Rab40b	ENSMUSG00000025170	-2.2	0.052	-1.13	0.5
Pccb	ENSMUSG00000032527	-1.88	0.052	1.1	0.5
Fam213b	ENSMUSG00000029059	-2.04	0.0522	-1.05	0.5
Ceacam16	ENSMUSG00000014686	4.89	0.0523	-1.02	0.5
Gm973	ENSMUSG00000047361	-3.54	0.0524	-1.16	0.5
Fkrp	ENSMUSG00000048920	-1.73	0.0524	-1.06	0.5
Coq5	ENSMUSG00000041733	-1.61	0.0524	1.08	0.5
S100a13	ENSMUSG00000042312	3.14	0.0524	-1.12	0.5
Mnda	ENSMUSG00000026536	4.74	0.0524	1.1	0.5
Smtn	ENSMUSG00000020439	-1.71	0.0525	-1.03	0.5
Isca1	ENSMUSG00000044792	-1.71	0.0525	1.04	0.5
Lrpprc	ENSMUSG00000024120	-1.62	0.0525	1.09	0.5
Cbr4	ENSMUSG00000031641	-1.58	0.0525	1.03	0.5
Ppib	ENSMUSG00000032383	2.27	0.0532	-1.01	0.5
Spc25	ENSMUSG00000005233	4.87	0.0532	-1.13	0.5
Smc1b	ENSMUSG00000022432	10.1	0.0535	-1.61	0.5
Adcyap1r1	ENSMUSG00000029778	2.17	0.0536	1.02	0.5
Atp5g1	ENSMUSG00000006057	-1.88	0.0537	1.02	0.5
Exd2	ENSMUSG00000032705	-1.53	0.0539	1.03	0.5
Padi4	ENSMUSG00000025330	9.94	0.054	1.25	0.5
Trp53inp2	ENSMUSG00000038375	-1.72	0.0542	1.06	0.5
Gm14261	ENSMUSG00000085322	-6.88	0.0546	1.41	0.5
BE692007	ENSMUSG00000099757	8.21	0.0549	-1.3	0.5
Tvp23b	ENSMUSG00000014177	1.72	0.0553	1.07	0.5
Gphn	ENSMUSG00000047454	-2.3	0.0554	1.18	0.5
Prkag3	ENSMUSG00000006542	-3.28	0.0558	-1.25	0.5
Bbs7	ENSMUSG00000037325	-1.59	0.056	-1.05	0.5
Slc39a3	ENSMUSG00000046822	-1.57	0.056	-1.03	0.5
Gpr107	ENSMUSG00000000194	-1.32	0.056	-1.01	0.5
Plscr4	ENSMUSG00000032377	2.32	0.056	-1.08	0.5
Apbb2	ENSMUSG00000029207	-1.57	0.0561	-1.03	0.5
Pigo	ENSMUSG00000028454	-1.61	0.0562	-1.05	0.5
Susd6	ENSMUSG00000021133	-1.46	0.0562	1.03	0.5
Tcn2	ENSMUSG00000020432	2	0.0562	1.15	0.5
Tubb4b-ps1	ENSMUSG00000095159	4.05	0.0562	1.04	0.5
Ly86	ENSMUSG00000021423	5.29	0.0562	-1.12	0.5
Ccdc18	ENSMUSG00000056531	5.47	0.0562	1.02	0.5
Wdr41	ENSMUSG00000042015	-1.49	0.0564	1.06	0.5
Arhgap11a	ENSMUSG00000041219	3.56	0.0564	1.09	0.5
Prima1	ENSMUSG00000041669	-6.2	0.0567	-1.24	0.5
Adssl1	ENSMUSG00000011148	-1.93	0.0567	-1.09	0.5
Por	ENSMUSG00000005514	1.85	0.0568	1.12	0.5
Soat1	ENSMUSG00000026600	4.1	0.057	-1.19	0.5
Arl4c	ENSMUSG00000049866	5.04	0.057	-1.12	0.5
Anapc16	ENSMUSG00000020107	-1.58	0.0571	-1.02	0.5
Isg20l2	ENSMUSG00000048039	1.56	0.0571	1.04	0.5
Parp9	ENSMUSG00000022906	1.93	0.0571	1.05	0.5
Fstl1	ENSMUSG00000022816	2.19	0.0571	-1.08	0.5
Mrpl4	ENSMUSG00000003299	-1.51	0.0575	1.06	0.5
Myh8	ENSMUSG00000055775	9.93	0.0575	-1.43	0.5
Slc25a44	ENSMUSG00000050144	-1.42	0.0579	-1	0.5
Itga5	ENSMUSG00000000555	3.27	0.058	-1.28	0.5
Tubb2b	ENSMUSG00000045136	6.21	0.058	-1.27	0.5
Gm3788	ENSMUSG00000094392	8.89	0.058	-1.04	0.5
Serping1	ENSMUSG00000023224	2.05	0.0581	-1.2	0.5
Ctnnd2	ENSMUSG00000022240	4.6	0.0581	1.12	0.5
mt-Nd1	ENSMUSG00000064341	-1.87	0.0582	1.06	0.5
Osbp2	ENSMUSG00000020435	3.18	0.0583	1.09	0.5
Pkm	ENSMUSG00000032294	-2.32	0.0584	-1.16	0.5
Alas1	ENSMUSG00000032786	-1.88	0.0585	1.09	0.5
Cd9	ENSMUSG00000030342	2.05	0.0585	1	0.5
Vim	ENSMUSG00000026728	2.76	0.0585	-1.16	0.5
Brd7	ENSMUSG00000031660	-1.44	0.0589	1.06	0.5
Mtmr3	ENSMUSG00000034354	-1.39	0.0589	1.03	0.5
Srpx	ENSMUSG00000090084	2.65	0.0593	1.21	0.5
Vti1a	ENSMUSG00000024983	-1.82	0.0594	-1.15	0.373
Ptgs2	ENSMUSG00000032487	6.7	0.0597	-1.26	0.5
Mettl21e	ENSMUSG00000046828	-5.77	0.0602	-1.17	0.5
Ttll7	ENSMUSG00000036745	-4.3	0.0602	1.47	0.5
Rps6ka2	ENSMUSG00000023809	-3.99	0.0602	1.41	0.5
Arsg	ENSMUSG00000020604	2.29	0.0602	1.06	0.5
St3gal3	ENSMUSG00000028538	-1.83	0.0605	1.1	0.5
Kdm6b	ENSMUSG00000018476	-1.54	0.0605	-1	0.5
Csrp1	ENSMUSG00000026421	1.77	0.0605	1.06	0.5
Ccdc88c	ENSMUSG00000021182	-2.18	0.0606	-1.17	0.5
Myoz1	ENSMUSG00000068697	-1.9	0.0606	-1	0.5
Tnfrsf23	ENSMUSG00000037613	4.01	0.0606	-1.28	0.5
Ipcef1	ENSMUSG00000064065	7.24	0.0606	1.19	0.5
Tnfrsf13b	ENSMUSG00000010142	5.17	0.0613	1.07	0.5
Vash2	ENSMUSG00000037568	4.82	0.0615	-1.2	0.5
Nat8l	ENSMUSG00000048142	5.31	0.0616	1.18	0.5
Stat5a	ENSMUSG00000004043	1.67	0.0622	-1.05	0.5
Map4k4	ENSMUSG00000026074	1.67	0.0622	1.02	0.5
Ifi35	ENSMUSG00000010358	1.72	0.0622	-1.04	0.5
Eif4g1	ENSMUSG00000045983	-1.53	0.0624	-1.06	0.5
Wipf1	ENSMUSG00000075284	1.73	0.0624	-1.04	0.5
Kcnq5	ENSMUSG00000028033	-3.45	0.0625	1.4	0.5
Rpl3l	ENSMUSG00000002500	-2.18	0.0625	-1.04	0.5
Endog	ENSMUSG00000015337	-1.88	0.0625	-1.04	0.5
Zfp651	ENSMUSG00000013419	-1.9	0.0626	-1.12	0.5
Tep1	ENSMUSG00000006281	1.51	0.0626	1.03	0.5
Bckdhb	ENSMUSG00000032263	-1.76	0.0629	1.12	0.5
Immt	ENSMUSG00000052337	-1.5	0.0633	1.06	0.5
Tmem45b	ENSMUSG00000041737	4.93	0.0633	-1.16	0.5
Fcgr4	ENSMUSG00000059089	18.6	0.0633	1.35	0.5
Gid4	ENSMUSG00000018415	-2.18	0.0637	1.21	0.5
Timm23	ENSMUSG00000013701	-2.11	0.0637	-1.14	0.5
Med25	ENSMUSG00000002968	-1.77	0.0637	1.02	0.5
Sdhc	ENSMUSG00000058076	-1.76	0.0637	-1.01	0.5
Snx19	ENSMUSG00000031993	-1.56	0.0637	1.06	0.5
Sigmar1	ENSMUSG00000036078	2.01	0.0637	-1.16	0.5
Iah1	ENSMUSG00000062054	2.06	0.0637	1.08	0.5
Cul7	ENSMUSG00000038545	2.07	0.0637	-1.07	0.5
Chst1	ENSMUSG00000027221	2.95	0.0639	-1.16	0.5
Plac8	ENSMUSG00000029322	10.2	0.0639	-1.4	0.5
AU022252	ENSMUSG00000078584	-1.45	0.0644	-1.07	0.5
Scn5a	ENSMUSG00000032511	9.02	0.0644	-1.15	0.5
Marcksl1	ENSMUSG00000047945	7.02	0.0645	-1.25	0.5
Gpcpd1	ENSMUSG00000027346	-3.1	0.0646	1.3	0.5
Ptx3	ENSMUSG00000027832	-2.06	0.0647	1.06	0.5
Chn1	ENSMUSG00000056486	2.15	0.0647	-1.01	0.5
Tmem144	ENSMUSG00000027956	2.35	0.065	-1	0.5
Lrtm2	ENSMUSG00000055003	-5.74	0.0651	1.34	0.5
Zfyve9	ENSMUSG00000034557	-2.07	0.0651	1.19	0.5
Tmem177	ENSMUSG00000036975	-1.48	0.0651	-1.03	0.5
Triqk	ENSMUSG00000055963	2.79	0.0651	1.02	0.5
Gm8369	ENSMUSG00000058470	5.9	0.0651	-1.12	0.5
Parm1	ENSMUSG00000034981	-1.97	0.0652	1.11	0.5
Reep3	ENSMUSG00000019873	1.55	0.0652	1.04	0.5
Acsl5	ENSMUSG00000024981	1.96	0.0652	-1.09	0.5
Mc2r	ENSMUSG00000045569	5.09	0.0652	-1.1	0.5
Plk1	ENSMUSG00000030867	8.73	0.0652	-1.28	0.5
Nme5	ENSMUSG00000035984	-4.49	0.0655	1.07	0.5
Cisd1	ENSMUSG00000037710	-2.14	0.0655	1.01	0.5
Pbxip1	ENSMUSG00000042613	-1.79	0.0655	-1.13	0.498
Pdk2	ENSMUSG00000038967	-1.7	0.0655	1.06	0.5
Dpy19l1	ENSMUSG00000043067	1.85	0.0655	1.06	0.5
Gusb	ENSMUSG00000025534	2.7	0.0655	-1.12	0.5
C1qa	ENSMUSG00000036887	3.41	0.0655	-1.18	0.5
Gm28151	ENSMUSG00000100213	5.56	0.0655	1.26	0.5
mt-Nd2	ENSMUSG00000064345	-2.4	0.0656	1.19	0.5
Trappc11	ENSMUSG00000038102	-1.34	0.0656	-1.02	0.5
Slmo1	ENSMUSG00000024530	3.23	0.0656	-1.13	0.5
Igf2os	ENSMUSG00000086266	9.53	0.0657	-1.03	0.5
D17H6S53E	ENSMUSG00000043311	-1.67	0.0659	1.07	0.5
Cxcl13	ENSMUSG00000023078	10.7	0.0659	1.19	0.5
Efcab9	ENSMUSG00000044056	-2.75	0.066	1.07	0.5
Mfn1	ENSMUSG00000027668	-1.47	0.0661	1.05	0.5
Fam69a	ENSMUSG00000029270	-2	0.0662	1.12	0.5
Rnmtl1	ENSMUSG00000038046	-1.89	0.0662	-1.02	0.5
Abhd15	ENSMUSG00000000686	5.29	0.0662	1.26	0.5
Ptpn12	ENSMUSG00000028771	1.67	0.0664	-1.02	0.5
Ncam1	ENSMUSG00000039542	2.89	0.0665	-1.18	0.5
Psat1	ENSMUSG00000024640	5.25	0.067	-1.28	0.5
Usp13	ENSMUSG00000056900	-1.64	0.0672	1.06	0.5
Bpifb1	ENSMUSG00000027485	7.75	0.0677	-1.08	0.5
Syt3	ENSMUSG00000030731	-3.57	0.068	-1.29	0.5
Gm37027	ENSMUSG00000104077	-3.56	0.068	-1.14	0.5
St3gal5	ENSMUSG00000056091	-1.91	0.068	1.11	0.5
Vcan	ENSMUSG00000021614	2.17	0.0682	1	0.5
Qdpr	ENSMUSG00000015806	-1.77	0.0683	-1.11	0.5
Mtdh	ENSMUSG00000022255	-1.52	0.0683	1.05	0.5
Prelid1	ENSMUSG00000021486	2.1	0.0683	1.05	0.5
Heph	ENSMUSG00000031209	2.75	0.0683	-1.13	0.5
Rpl3	ENSMUSG00000060036	2.94	0.0683	-1.24	0.5
Armcx3	ENSMUSG00000049047	1.66	0.0685	1.01	0.5
Slc2a3	ENSMUSG00000003153	-2.31	0.0687	1.01	0.5
Gys1	ENSMUSG00000003865	-1.57	0.0687	-1.05	0.5
Gm15943	ENSMUSG00000086801	-3.75	0.0689	1.2	0.5
Arl3	ENSMUSG00000025035	-2.15	0.0689	-1.05	0.5
Rbms1	ENSMUSG00000026970	1.45	0.0689	-1.01	0.5
Canx	ENSMUSG00000020368	1.58	0.0689	1.07	0.5
Arhgdig	ENSMUSG00000073433	7.12	0.0691	1.32	0.5
Narfl	ENSMUSG00000002280	-1.51	0.0692	-1.04	0.5
AI314180	ENSMUSG00000050812	-2.25	0.0693	1.2	0.5
Atmin	ENSMUSG00000047388	-1.58	0.0693	1.08	0.5
Ankrd11	ENSMUSG00000035569	-1.43	0.0693	1.01	0.5
Cd53	ENSMUSG00000040747	5.32	0.0693	-1.14	0.5
Gm38160	ENSMUSG00000102775	5.87	0.0694	1.18	0.5
Gm34302	ENSMUSG00000103476	-8.15	0.0697	1.5	0.5
Cox11	ENSMUSG00000020544	-1.99	0.0697	-1.07	0.5
Tmem158	ENSMUSG00000054871	4.19	0.0697	1.16	0.5
Cytip	ENSMUSG00000026832	5.79	0.0698	-1.19	0.5
Ky	ENSMUSG00000035606	-4.97	0.0699	1.29	0.5
Ipo13	ENSMUSG00000033365	-1.81	0.0699	-1.06	0.5
Gpr35	ENSMUSG00000026271	9.24	0.0699	-1.15	0.5
Uap1l1	ENSMUSG00000026956	2.69	0.07	-1.11	0.5
Egr2	ENSMUSG00000037868	4.12	0.07	1.13	0.5
Ccrl2	ENSMUSG00000043953	-1.82	0.0701	-1.08	0.5
Ydjc	ENSMUSG00000041774	5.14	0.0701	1.18	0.5
Polr3k	ENSMUSG00000038628	-1.52	0.0702	1	0.5
Ctnna1	ENSMUSG00000037815	1.76	0.0702	-1.12	0.5
Cradd	ENSMUSG00000045867	-1.95	0.0703	1.09	0.5
Wnk2	ENSMUSG00000037989	-2.99	0.0705	1.3	0.5
Rnf38	ENSMUSG00000035696	1.62	0.0705	1.04	0.5
Kctd12	ENSMUSG00000098557	2.35	0.0708	1.12	0.5
Fgf10	ENSMUSG00000021732	3.59	0.0708	-1.07	0.5
Ndufs7	ENSMUSG00000020153	-2.44	0.0709	-1.02	0.5
Prkrir	ENSMUSG00000030753	-1.64	0.0709	1.08	0.5
Thpo	ENSMUSG00000022847	-1.75	0.0711	1.07	0.5
Sun2	ENSMUSG00000042524	-1.73	0.0711	-1.09	0.5
Gm16062	ENSMUSG00000087249	2.42	0.0711	-1.09	0.5
Neil3	ENSMUSG00000039396	8.83	0.0713	-1.11	0.5
Gm13483	ENSMUSG00000085862	-3.51	0.0714	1.02	0.5
Pfkm	ENSMUSG00000033065	-1.94	0.0714	1.03	0.5
Limch1	ENSMUSG00000037736	-1.46	0.0715	-1.04	0.5
Etv5	ENSMUSG00000013089	2.55	0.0716	1.29	0.242
Serpinb8	ENSMUSG00000026315	3.42	0.0719	-1.19	0.5
Siglec1	ENSMUSG00000027322	5.22	0.0719	1.11	0.5
Tgfb2	ENSMUSG00000039239	1.7	0.072	1.05	0.5
Cux1	ENSMUSG00000029705	-1.54	0.0721	1.09	0.5
Parp6	ENSMUSG00000025237	-1.65	0.0722	-1.04	0.5
Fam118b	ENSMUSG00000050471	-1.62	0.0722	-1.06	0.5
Rbm43	ENSMUSG00000036249	2.12	0.0723	1.12	0.5
Pkia	ENSMUSG00000027499	-3.08	0.0725	1.34	0.5
Ankrd42	ENSMUSG00000041343	4.77	0.0725	-1.12	0.5
Rtn2	ENSMUSG00000030401	-2.03	0.0726	-1.18	0.367
Mterf2	ENSMUSG00000049038	-1.8	0.0726	-1	0.5
Gosr2	ENSMUSG00000020946	-1.43	0.0726	-1.06	0.5
Far1	ENSMUSG00000030759	1.88	0.0726	1.09	0.5
Cdh11	ENSMUSG00000031673	2.45	0.0726	1.01	0.5
Gdi2	ENSMUSG00000021218	1.47	0.0727	1.01	0.5
Ifi27	ENSMUSG00000064215	2.11	0.0727	-1.13	0.5
Slc22a4	ENSMUSG00000020334	2.11	0.0727	1.1	0.5
Atoh8	ENSMUSG00000037621	2.44	0.0727	-1.02	0.5
Stard3nl	ENSMUSG00000003062	1.8	0.0731	-1.03	0.5
Msh6	ENSMUSG00000005370	1.58	0.0736	1.01	0.5
Pls3	ENSMUSG00000016382	1.41	0.0737	1.01	0.5
Syde2	ENSMUSG00000036863	2.95	0.0737	-1.2	0.5
Gdnf	ENSMUSG00000022144	7.04	0.0737	1.32	0.5
Adk	ENSMUSG00000039197	-2.47	0.0744	1.25	0.5
Hr	ENSMUSG00000022096	-2.58	0.0746	1.19	0.5
Arntl	ENSMUSG00000055116	-2.2	0.075	-1.08	0.5
Rap1b	ENSMUSG00000052681	1.7	0.075	-1.06	0.5
Akt2	ENSMUSG00000004056	1.43	0.0751	1.04	0.5
Map2k2	ENSMUSG00000035027	-1.85	0.0753	-1.1	0.5
F13a1	ENSMUSG00000039109	2.59	0.0753	-1.12	0.5
Rapgef1	ENSMUSG00000039844	-1.63	0.0756	-1.06	0.5
Parvg	ENSMUSG00000022439	4.89	0.0758	-1.04	0.5
Elovl4	ENSMUSG00000032262	6.12	0.0759	1.24	0.5
Gm12250	ENSMUSG00000082292	8.95	0.0759	1.21	0.5
Pdha1	ENSMUSG00000031299	-1.54	0.076	1.07	0.5
Zdbf2	ENSMUSG00000027520	3.92	0.076	-1.28	0.5
Tmod4	ENSMUSG00000005628	-2.27	0.0762	-1.06	0.5
Gm42432	ENSMUSG00000105962	-1.75	0.0762	-1.01	0.5
Ak6	ENSMUSG00000078941	-1.91	0.0764	1.06	0.5
Acap2	ENSMUSG00000049076	1.69	0.0765	1.06	0.5
Nin	ENSMUSG00000021068	-1.6	0.0767	1.06	0.5
Dyrk1a	ENSMUSG00000022897	-1.51	0.077	1.03	0.5
Adam17	ENSMUSG00000052593	1.47	0.077	-1.02	0.5
Uck2	ENSMUSG00000026558	1.98	0.077	1.11	0.5
Aldh3b1	ENSMUSG00000024885	3.1	0.077	-1.1	0.5
Arhgap4	ENSMUSG00000031389	3.36	0.077	-1.06	0.5
Dennd2d	ENSMUSG00000027901	4.56	0.077	-1.37	0.5
Tdrd9	ENSMUSG00000054003	7.07	0.077	1.09	0.5
Dpep1	ENSMUSG00000019278	1.72	0.0773	1.04	0.5
Ppp3ca	ENSMUSG00000028161	-1.66	0.0775	1.08	0.5
Extl2	ENSMUSG00000027963	-1.43	0.0775	-1	0.5
Pilra	ENSMUSG00000046245	5.46	0.0775	-1.04	0.5
C8g	ENSMUSG00000015083	-2.17	0.0778	1.12	0.5
Serac1	ENSMUSG00000015659	-1.51	0.0778	1.06	0.5
Zfp462	ENSMUSG00000060206	-1.62	0.0779	-1.02	0.5
Efcab2	ENSMUSG00000026495	-1.57	0.0782	-1.01	0.5
Reep2	ENSMUSG00000038555	4.39	0.0783	1.02	0.5
Tmem154	ENSMUSG00000056498	2.63	0.0785	1.05	0.5
App	ENSMUSG00000022892	1.48	0.0786	1.05	0.5
Agmo	ENSMUSG00000050103	1.85	0.0786	-1.01	0.5
Prkar2a	ENSMUSG00000032601	-1.94	0.0794	1.17	0.5
Cutc	ENSMUSG00000025193	-1.71	0.0794	1.09	0.5
Klhl26	ENSMUSG00000055707	-1.34	0.0794	1.02	0.5
Pdgfrl	ENSMUSG00000031595	2.5	0.0794	-1.13	0.5
Retn	ENSMUSG00000012705	4.77	0.0794	-1.22	0.5
Chrnb1	ENSMUSG00000041189	2.64	0.0802	-1.3	0.5
Lgals3	ENSMUSG00000050335	34.4	0.0802	-1.58	0.5
Pla2g4e	ENSMUSG00000050211	-1.68	0.0806	1.07	0.5
Gdi1	ENSMUSG00000015291	1.37	0.0806	-1.02	0.5
Reck	ENSMUSG00000028476	1.65	0.0806	1.06	0.5
Pkhd1	ENSMUSG00000043760	12.9	0.0806	-1.56	0.5
Afg3l2	ENSMUSG00000024527	-1.51	0.0807	-1.06	0.5
mt-Cytb	ENSMUSG00000064370	-1.85	0.0809	1.06	0.5
Fnta	ENSMUSG00000015994	-1.35	0.0809	1	0.5
Wdr7	ENSMUSG00000040560	-1.91	0.081	1.16	0.5
Rab7	ENSMUSG00000079477	-1.71	0.0814	1.09	0.5
Eif1ax	ENSMUSG00000067194	-1.6	0.0815	1.1	0.5
Mvb12b	ENSMUSG00000038740	-1.51	0.0818	-1.03	0.5
Plagl1	ENSMUSG00000019817	2.76	0.0818	-1.19	0.5
Ccl8	ENSMUSG00000009185	10.4	0.0818	-1.32	0.5
Frmd4a	ENSMUSG00000026657	1.98	0.0825	1	0.5
Gm830	ENSMUSG00000084939	12.7	0.0825	-1.32	0.5
Metap2	ENSMUSG00000036112	-1.38	0.0826	-1.01	0.5
Stard5	ENSMUSG00000046027	1.8	0.0826	1.06	0.5
Ptgfrn	ENSMUSG00000027864	1.87	0.0826	1.08	0.5
Ftsj2	ENSMUSG00000029557	-1.64	0.0828	-1.02	0.5
Capn2	ENSMUSG00000026509	1.57	0.0828	-1.09	0.5
Serinc5	ENSMUSG00000021703	1.83	0.0828	-1.05	0.5
Dpy19l3	ENSMUSG00000043671	2.02	0.0828	1.05	0.5
Fam53b	ENSMUSG00000030956	-2.29	0.0828	-1.33	0.00266
Det1	ENSMUSG00000030610	-1.65	0.0831	1.09	0.5
Dap3	ENSMUSG00000068921	-1.4	0.0831	1.02	0.5
Klra2	ENSMUSG00000030187	7.45	0.0832	1.28	0.5
Ccnl2	ENSMUSG00000029068	1.4	0.0834	1.03	0.5
Ndn	ENSMUSG00000033585	1.95	0.0834	-1.07	0.5
Cdca7l	ENSMUSG00000021175	8.67	0.0834	1.21	0.5
Srsf7	ENSMUSG00000024097	1.46	0.0835	-1.03	0.5
Zfp354c	ENSMUSG00000044807	1.49	0.0835	-1.02	0.5
Bnip2	ENSMUSG00000011958	-1.33	0.0845	-1.01	0.5
Ramp1	ENSMUSG00000034353	-4.78	0.0846	-1.25	0.5
Trak1	ENSMUSG00000032536	-1.67	0.0846	1.12	0.5
Dis3l2	ENSMUSG00000053333	-1.41	0.0846	-1	0.5
Nucb2	ENSMUSG00000030659	2.36	0.0846	1.14	0.5
Ndufs1	ENSMUSG00000025968	-1.88	0.0847	1.14	0.5
Ephx1	ENSMUSG00000038776	1.85	0.0847	1.03	0.5
Suclg2	ENSMUSG00000061838	-1.72	0.085	1.12	0.5
BC003965	ENSMUSG00000067722	-1.45	0.085	1.04	0.5
Irs3	ENSMUSG00000047182	3.47	0.085	-1.03	0.5
Pon2	ENSMUSG00000032667	1.62	0.0851	1.08	0.5
Zfp532	ENSMUSG00000042439	-1.4	0.0852	1.02	0.5
Ptpn21	ENSMUSG00000021009	-1.38	0.0854	1.03	0.5
Rcn1	ENSMUSG00000005973	2	0.0855	1.02	0.5
Zbtb7b	ENSMUSG00000028042	-1.68	0.0856	-1.06	0.5
Mef2a	ENSMUSG00000030557	-1.49	0.0856	1	0.5
Cyp39a1	ENSMUSG00000023963	-1.79	0.0857	-1.05	0.5
Man1a	ENSMUSG00000003746	1.82	0.0857	1.09	0.5
Gm6484	ENSMUSG00000047822	-3.58	0.0862	1.07	0.5
Tnpo2	ENSMUSG00000031691	-1.32	0.0862	1.01	0.5
Stat3	ENSMUSG00000004040	1.76	0.0862	-1.06	0.5
Corin	ENSMUSG00000005220	-3.64	0.0863	1.08	0.5
Slc25a5	ENSMUSG00000016319	1.86	0.0863	-1.09	0.5
Slit2	ENSMUSG00000031558	2.62	0.0863	-1.08	0.5
Gm17396	ENSMUSG00000079669	4	0.0863	1.04	0.5
Nabp2	ENSMUSG00000025374	-1.8	0.0867	-1.07	0.5
Pskh1	ENSMUSG00000048310	-1.4	0.0867	-1.01	0.5
Rab13	ENSMUSG00000027935	2.8	0.0867	-1.24	0.5
Bub1b	ENSMUSG00000040084	5.37	0.0867	1.15	0.5
Hsd11b1	ENSMUSG00000016194	1.66	0.0871	1.04	0.5
Lrig1	ENSMUSG00000030029	-1.81	0.0872	1.15	0.5
Sepn1	ENSMUSG00000050989	1.83	0.0872	-1.04	0.5
Msn	ENSMUSG00000031207	1.88	0.0872	-1.05	0.5
Cdkl3	ENSMUSG00000020389	2.1	0.0872	1.06	0.5
Mctp1	ENSMUSG00000021596	3.47	0.0872	-1	0.5
Gpd2	ENSMUSG00000026827	-2.28	0.0873	1.2	0.5
Ostm1	ENSMUSG00000038280	-2.02	0.0873	1.16	0.5
Scfd2	ENSMUSG00000062110	-1.46	0.0873	1	0.5
Il17ra	ENSMUSG00000002897	2.57	0.0873	-1.12	0.5
Hcar2	ENSMUSG00000045502	6.42	0.0873	-1.24	0.5
Slamf8	ENSMUSG00000053318	6.63	0.0873	-1.14	0.5
Gm15756	ENSMUSG00000089781	-3.41	0.0876	1.11	0.5
Setd3	ENSMUSG00000056770	-1.38	0.0876	-1.02	0.5
Epb41l1	ENSMUSG00000027624	1.96	0.0876	1.13	0.5
Irgm1	ENSMUSG00000046879	2.28	0.0876	1.16	0.5
Magi2	ENSMUSG00000040003	2.33	0.0876	-1.09	0.5
Gm12724	ENSMUSG00000086249	3.62	0.0876	-1.03	0.5
Tuft1	ENSMUSG00000005968	5.12	0.0876	-1.16	0.5
Catsperg2	ENSMUSG00000049123	6.86	0.0877	-1.25	0.5
Tcf7l2	ENSMUSG00000024985	1.83	0.0878	1.11	0.5
Gm13139	ENSMUSG00000067916	5.06	0.0878	1.06	0.5
Glipr1	ENSMUSG00000056888	13.8	0.0878	-1.57	0.5
Chrnd	ENSMUSG00000026251	5.26	0.0881	-1.39	0.5
Prkag2os1	ENSMUSG00000086446	6.15	0.0881	1.21	0.5
Foxp1	ENSMUSG00000030067	1.65	0.0882	-1.03	0.5
Gramd1b	ENSMUSG00000040111	1.8	0.0883	-1.04	0.5
Xirp1	ENSMUSG00000079243	2.34	0.0883	1.03	0.5
Suclg1	ENSMUSG00000052738	-1.8	0.0884	1.07	0.5
Gm42944	ENSMUSG00000104918	4.74	0.0884	1.2	0.5
Ppp1r14c	ENSMUSG00000040653	-3.26	0.0885	1.35	0.5
Antxr1	ENSMUSG00000033420	1.84	0.0885	1.04	0.5
Trf	ENSMUSG00000032554	3.79	0.0886	-1.23	0.5
Rrm2	ENSMUSG00000020649	4.85	0.0889	1.05	0.5
Zfp568	ENSMUSG00000074221	1.69	0.0893	1.01	0.5
Map3k14	ENSMUSG00000020941	2.13	0.0893	-1.08	0.5
Dhrs7b	ENSMUSG00000042569	-1.5	0.0895	1.01	0.5
Arhgap24	ENSMUSG00000057315	1.88	0.0895	1.13	0.5
Fam111a	ENSMUSG00000024691	2.35	0.0898	1.01	0.5
Sirt3	ENSMUSG00000025486	-2.04	0.0901	-1.14	0.5
Otud1	ENSMUSG00000043415	3.63	0.0901	-1.26	0.5
Fam83f	ENSMUSG00000022408	5.2	0.0901	1.1	0.5
Aak1	ENSMUSG00000057230	-1.67	0.0902	1.07	0.5
Myd88	ENSMUSG00000032508	1.8	0.0902	-1.02	0.5
S100pbp	ENSMUSG00000040928	1.71	0.0903	-1.03	0.5
Gm4117	ENSMUSG00000089940	4.4	0.0903	1.25	0.5
Lgr5	ENSMUSG00000020140	4.42	0.0905	1.15	0.5
Sln	ENSMUSG00000042045	156	0.0905	-1.54	0.5
Bhmt2	ENSMUSG00000042118	4.01	0.0906	1.06	0.5
Pmpca	ENSMUSG00000026926	-1.52	0.0907	1.08	0.5
Cdk6	ENSMUSG00000040274	3.14	0.0907	-1.07	0.5
Grin3a	ENSMUSG00000039579	4.47	0.091	-1.02	0.5
Alkbh5	ENSMUSG00000042650	-1.78	0.0911	1.14	0.5
Cxcl9	ENSMUSG00000029417	10.6	0.0911	-1.49	0.5
Zfp191	ENSMUSG00000051469	-1.78	0.0912	1.14	0.5
Gltp	ENSMUSG00000011884	2.1	0.0912	-1.09	0.5
Slfn1	ENSMUSG00000078763	16.1	0.0914	1.41	0.5
Gm15478	ENSMUSG00000085363	-3.29	0.0916	1.11	0.5
Fam35a	ENSMUSG00000041471	-1.68	0.0916	1.08	0.5
Nubpl	ENSMUSG00000035142	-1.67	0.0918	1.04	0.5
Ptpn9	ENSMUSG00000032290	1.52	0.0918	-1.01	0.5
2021-09-08	ENSMUSG00000018398	1.61	0.0918	-1.05	0.5
Gnai3	ENSMUSG00000000001	1.79	0.0923	1.09	0.5
Slc2a4	ENSMUSG00000018566	-1.74	0.0924	1.1	0.5
Ldhd	ENSMUSG00000031958	-1.99	0.0925	1.13	0.5
Angptl1	ENSMUSG00000033544	2.08	0.0925	-1.03	0.5
Ptger3	ENSMUSG00000040016	2.69	0.0925	-1.14	0.5
Hif1an	ENSMUSG00000036450	-1.7	0.0926	-1.1	0.5
Tubb2a	ENSMUSG00000058672	2.8	0.0926	-1.18	0.5
Ltbp2	ENSMUSG00000002020	6.97	0.0926	-1.09	0.5
Rmdn3	ENSMUSG00000070730	1.59	0.0927	1.07	0.5
Slc6a17	ENSMUSG00000027894	2.64	0.0927	1.01	0.5
Sh2b2	ENSMUSG00000005057	3.13	0.0927	-1.29	0.5
Apip	ENSMUSG00000010911	-1.87	0.0928	-1.02	0.5
D10Jhu81e	ENSMUSG00000053329	-1.72	0.093	-1.02	0.5
Mum1l1	ENSMUSG00000042515	-2.17	0.0934	-1.03	0.5
Spata2	ENSMUSG00000047030	-1.43	0.0934	1.03	0.5
Thoc6	ENSMUSG00000041319	1.88	0.0934	1.07	0.5
E2f2	ENSMUSG00000018983	3.35	0.0935	1.03	0.5
Bhlhe41	ENSMUSG00000030256	-1.92	0.0936	-1.1	0.5
Cog8	ENSMUSG00000031916	-1.47	0.0936	1.03	0.5
Lrrc1	ENSMUSG00000032352	2.33	0.0937	-1.09	0.5
C2cd2l	ENSMUSG00000032120	-1.61	0.094	-1.08	0.5
Entpd1	ENSMUSG00000048120	1.64	0.094	1.03	0.5
Kmo	ENSMUSG00000039783	3.46	0.094	-1.04	0.5
Casq1	ENSMUSG00000007122	-2.17	0.0941	1.08	0.5
Tomm40l	ENSMUSG00000005674	-2.01	0.0941	1.08	0.5
Cdc42ep3	ENSMUSG00000036533	-1.63	0.0941	1.07	0.5
Slc38a6	ENSMUSG00000044712	2.08	0.0941	1.1	0.5
Susd3	ENSMUSG00000021384	6.69	0.0941	-1.33	0.5
Ptges3l	ENSMUSG00000097487	-1.97	0.0942	-1	0.5
Fam220a	ENSMUSG00000083012	-1.81	0.0943	-1.14	0.5
Amhr2	ENSMUSG00000023047	-3.62	0.0944	-1.3	0.481
Tpm1	ENSMUSG00000032366	-2.65	0.0944	-1.12	0.5
Hpgd	ENSMUSG00000031613	2.48	0.0944	1.08	0.5
Cd48	ENSMUSG00000015355	4.87	0.0944	-1.13	0.5
BC023829	ENSMUSG00000073139	-1.95	0.0945	1.17	0.5
Tmod1	ENSMUSG00000028328	-2.24	0.095	1.15	0.5
Hmgn1	ENSMUSG00000040681	1.82	0.095	-1.08	0.5
Sfrp1	ENSMUSG00000031548	2.34	0.095	-1.11	0.5
Clcn5	ENSMUSG00000004317	2.76	0.095	-1.06	0.5
Coro1a	ENSMUSG00000030707	4.16	0.095	-1.15	0.5
Chrna9	ENSMUSG00000029205	20.8	0.095	-1.28	0.5
Svep1	ENSMUSG00000028369	2.07	0.0952	1.13	0.5
Armc2	ENSMUSG00000071324	3.64	0.0952	-1.09	0.5
Lsr	ENSMUSG00000001247	2.85	0.0954	-1.04	0.5
Eps8	ENSMUSG00000015766	1.7	0.0955	1.02	0.5
Phkg1	ENSMUSG00000025537	-2.28	0.0956	-1.06	0.5
Mul1	ENSMUSG00000041241	-1.44	0.0958	-1.05	0.5
Cacna1s	ENSMUSG00000026407	-2.08	0.0959	1.14	0.5
Krba1	ENSMUSG00000042810	-2	0.0959	-1.18	0.384
Stat6	ENSMUSG00000002147	1.47	0.096	1.04	0.5
Crybg3	ENSMUSG00000022723	-2.67	0.0962	1.27	0.5
Sephs2	ENSMUSG00000049091	-1.47	0.0964	1.01	0.5
Rbbp8	ENSMUSG00000041238	2.25	0.0969	-1.09	0.5
Socs3	ENSMUSG00000053113	4.79	0.0971	-1.07	0.5
Fyb	ENSMUSG00000022148	5.11	0.0971	1.09	0.5
Nudt5	ENSMUSG00000025817	2.08	0.0973	-1.07	0.5
Gas2	ENSMUSG00000030498	1.9	0.0975	1.06	0.5
Gdf15	ENSMUSG00000038508	5.83	0.0976	1.28	0.5
Wbp5	ENSMUSG00000042712	2.34	0.0981	-1.2	0.5
Smco1	ENSMUSG00000046345	-4.88	0.0982	1.48	0.5
Hhatl	ENSMUSG00000032523	-1.9	0.0984	-1.12	0.5
Clybl	ENSMUSG00000025545	-1.89	0.0984	-1.06	0.5
Ar	ENSMUSG00000046532	-3.17	0.0986	1.37	0.5
Amy1	ENSMUSG00000074264	-2.59	0.0986	1.13	0.5
Exoc4	ENSMUSG00000029763	-1.59	0.0986	1.08	0.5
Rnf123	ENSMUSG00000041528	-1.47	0.0986	1.04	0.5
Kpna6	ENSMUSG00000003731	-1.43	0.0986	1.05	0.5
Nlrp3	ENSMUSG00000032691	6.13	0.0986	-1.35	0.5
Cs	ENSMUSG00000005683	-1.65	0.0987	1.12	0.5
Sh3bgr	ENSMUSG00000040666	-2.3	0.0988	-1.14	0.5
Tmem25	ENSMUSG00000002032	-1.79	0.0988	1.08	0.5
Ccdc91	ENSMUSG00000030301	-1.72	0.0988	1.09	0.5
Tle6	ENSMUSG00000034758	-1.67	0.0988	1.05	0.5
Dab2	ENSMUSG00000022150	2.36	0.0988	1.12	0.5
Apaf1	ENSMUSG00000019979	2.25	0.099	1.12	0.5
Ethe1	ENSMUSG00000064254	-1.86	0.0995	-1	0.5
Bysl	ENSMUSG00000023988	-1.45	0.0995	1.02	0.5
Insig1	ENSMUSG00000045294	1.65	0.0996	-1.07	0.5
Lgalsl	ENSMUSG00000042363	-2.97	0.0999	1.29	0.5
Ttc7b	ENSMUSG00000033530	-1.51	0.0999	1.06	0.5
Tsnax	ENSMUSG00000056820	-1.37	0.0999	-1.04	0.5
Acaca	ENSMUSG00000020532	2.13	0.0999	1.06	0.5
Ugt1a7c	ENSMUSG00000090124	5.15	0.0999	-1.06	0.5
Il10ra	ENSMUSG00000032089	5.16	0.0999	-1.25	0.5
Saa1	ENSMUSG00000074115	12.3	0.0999	-1.25	0.5
Enah	ENSMUSG00000022995	1.65	0.1	-1.1	0.5
Zfp185	ENSMUSG00000031351	2.02	0.1	1.09	0.5
Ypel4	ENSMUSG00000034059	3.51	0.1	1.16	0.5
Spock2	ENSMUSG00000058297	1.85	0.1	1.05	0.5
Nlrc3	ENSMUSG00000049871	2.56	0.1	-1.11	0.5
Gm26719	ENSMUSG00000097364	2.58	0.1	-1.11	0.5
Tmlhe	ENSMUSG00000079834	-1.63	0.1	1.02	0.5
S100a4	ENSMUSG00000001020	3.67	0.1	-1.13	0.5
Tns1	ENSMUSG00000055322	-1.59	0.1	1.03	0.5
Fcgr1	ENSMUSG00000015947	6.57	0.1	1.08	0.5
Arhgap28	ENSMUSG00000024043	2.64	0.1	-1.05	0.5
Dusp15	ENSMUSG00000042662	2.86	0.1	-1	0.5
Tnfsf12	ENSMUSG00000097328	1.81	0.101	-1.04	0.5
2021-03-04	ENSMUSG00000039372	-3.07	0.101	-1.18	0.5
Nfkbie	ENSMUSG00000023947	3.98	0.101	-1.2	0.5
Nup107	ENSMUSG00000052798	1.47	0.101	1.01	0.5
Srrm4os	ENSMUSG00000086219	2.72	0.102	-1.2	0.5
Slc4a10	ENSMUSG00000026904	-5.45	0.102	-1.39	0.5
Fam212b	ENSMUSG00000048458	1.6	0.102	1.02	0.5
Birc3	ENSMUSG00000032000	1.73	0.102	-1.03	0.5
Gm15425	ENSMUSG00000084390	7.18	0.102	-1.27	0.5
Mtfr2	ENSMUSG00000019992	7.16	0.102	-1.29	0.5
Lmtk2	ENSMUSG00000038970	-1.56	0.102	1.03	0.5
Acyp2	ENSMUSG00000060923	-2.17	0.102	1.04	0.5
Trp53	ENSMUSG00000059552	1.48	0.102	1.01	0.5
Mrps18a	ENSMUSG00000023967	-1.58	0.102	-1.03	0.5
Tmem233	ENSMUSG00000079278	-3.45	0.103	1.04	0.5
Alox5ap	ENSMUSG00000060063	3.36	0.103	1.09	0.5
Gbp2	ENSMUSG00000028270	2.63	0.104	1.2	0.5
Etf1	ENSMUSG00000024360	-1.7	0.104	1.08	0.5
Slc25a3	ENSMUSG00000061904	-1.51	0.104	-1.02	0.5
Klhdc2	ENSMUSG00000020978	-1.52	0.104	1.04	0.5
Car13	ENSMUSG00000027555	3.83	0.104	-1.15	0.5
Cabin1	ENSMUSG00000020196	1.71	0.104	-1.08	0.5
Tmem179	ENSMUSG00000054013	4.86	0.104	1.04	0.5
Mb21d2	ENSMUSG00000051065	-2.39	0.105	-1.29	0.269
Smyd1	ENSMUSG00000055027	-1.62	0.105	1.08	0.5
Ndufa11	ENSMUSG00000002379	-2.12	0.105	1	0.5
Ralgapb	ENSMUSG00000027652	-1.59	0.105	1.09	0.5
Gm16793	ENSMUSG00000097357	15.2	0.105	1.58	0.5
Cetn2	ENSMUSG00000031347	-1.67	0.105	-1.07	0.5
Calr	ENSMUSG00000003814	1.55	0.105	-1.06	0.5
Ctla2b	ENSMUSG00000074874	2.2	0.105	1	0.5
Farp1	ENSMUSG00000025555	1.81	0.105	-1.08	0.5
Tufm	ENSMUSG00000073838	-1.49	0.106	1.04	0.5
Ppip5k1	ENSMUSG00000033526	-1.8	0.106	1.15	0.5
Aldh1a7	ENSMUSG00000024747	2.87	0.106	1.02	0.5
Gpaa1	ENSMUSG00000022561	-1.51	0.106	1.01	0.5
Lcp1	ENSMUSG00000021998	5.3	0.106	-1.24	0.5
Ncmap	ENSMUSG00000043924	2.75	0.106	1.12	0.5
Fbln7	ENSMUSG00000027386	2.28	0.107	-1.13	0.5
Ier5	ENSMUSG00000056708	1.74	0.107	1.06	0.5
Hacl1	ENSMUSG00000021884	2.12	0.107	1.11	0.5
Pirb	ENSMUSG00000058818	4.11	0.107	-1.25	0.5
Ccdc50	ENSMUSG00000038127	-1.63	0.107	1.03	0.5
Cd44	ENSMUSG00000005087	3.69	0.107	-1.14	0.5
Uros	ENSMUSG00000030979	-1.6	0.107	1.03	0.5
Asl	ENSMUSG00000025533	1.93	0.107	1.03	0.5
Spryd4	ENSMUSG00000051346	-1.72	0.108	1.09	0.5
Tulp4	ENSMUSG00000034377	-1.76	0.108	1.11	0.5
Maml3	ENSMUSG00000061143	1.76	0.108	-1.08	0.5
Myl3	ENSMUSG00000059741	-8.43	0.109	1.68	0.5
Hook3	ENSMUSG00000037234	-2.35	0.109	1.25	0.5
Arfgef1	ENSMUSG00000067851	-2.32	0.109	1.24	0.5
Rnf13	ENSMUSG00000036503	1.54	0.109	1.05	0.5
Prkci	ENSMUSG00000037643	2.17	0.109	1.17	0.5
Dab2ip	ENSMUSG00000026883	-1.36	0.109	1.01	0.5
Wdr1	ENSMUSG00000005103	1.64	0.109	-1.1	0.5
Skap2	ENSMUSG00000059182	2.47	0.109	-1.14	0.5
Dyrk2	ENSMUSG00000028630	-2.09	0.109	1.12	0.5
Arl5c	ENSMUSG00000038352	2.1	0.109	-1.02	0.5
Apoo	ENSMUSG00000079508	-2.12	0.109	1.09	0.5
Nadk	ENSMUSG00000029063	1.41	0.109	1.05	0.5
Sys1	ENSMUSG00000045503	-1.49	0.109	1	0.5
Fam110b	ENSMUSG00000049119	-1.89	0.109	-1.08	0.5
Sri	ENSMUSG00000003161	1.5	0.109	1.01	0.5
Dtymk	ENSMUSG00000026281	1.6	0.109	-1	0.5
Itgam	ENSMUSG00000030786	5.31	0.109	-1.22	0.5
Gm10863	ENSMUSG00000075555	3.92	0.109	1.15	0.5
Tbc1d2b	ENSMUSG00000037410	1.64	0.109	1.04	0.5
Clec4n	ENSMUSG00000023349	8.86	0.109	-1.09	0.5
Arih2	ENSMUSG00000064145	-1.55	0.11	-1.09	0.5
Pmp22	ENSMUSG00000018217	2.21	0.11	1.17	0.5
Hspa9	ENSMUSG00000024359	-1.44	0.11	1.06	0.5
Prrx2	ENSMUSG00000039476	3.9	0.11	1.15	0.5
Ddx27	ENSMUSG00000017999	1.72	0.11	-1.06	0.5
Ptprc	ENSMUSG00000026395	5.06	0.11	-1.2	0.5
Ppp1r21	ENSMUSG00000034709	1.46	0.11	1.02	0.5
B4galt6	ENSMUSG00000056124	2.61	0.11	1.1	0.5
Junos	ENSMUSG00000087366	-3.64	0.111	-1.38	0.304
Lactb	ENSMUSG00000032370	-1.87	0.111	1.14	0.5
Ttc28	ENSMUSG00000033209	-1.89	0.111	1.13	0.5
Cacna1b	ENSMUSG00000004113	5.43	0.111	-1.3	0.5
Ppia	ENSMUSG00000071866	2.12	0.111	-1.12	0.5
Rhog	ENSMUSG00000073982	1.85	0.111	-1.01	0.5
Ebf1	ENSMUSG00000057098	1.53	0.111	1.04	0.5
Snhg17	ENSMUSG00000085385	1.59	0.111	-1.01	0.5
Il2rb	ENSMUSG00000068227	4.79	0.111	-1.12	0.5
Stmn1	ENSMUSG00000028832	4.59	0.111	1.09	0.5
BB218582	ENSMUSG00000085218	-3.46	0.112	1.29	0.5
Clec4b1	ENSMUSG00000030147	9.3	0.112	-1.63	0.5
Zfp36l2	ENSMUSG00000045817	2.17	0.112	1.17	0.5
Sec61a1	ENSMUSG00000030082	1.85	0.112	-1.12	0.5
F2rl1	ENSMUSG00000021678	6.1	0.112	1.36	0.5
Adar	ENSMUSG00000027951	1.81	0.113	1.03	0.5
Podn	ENSMUSG00000028600	1.77	0.113	1.01	0.5
Gm43172	ENSMUSG00000107374	2.93	0.113	1.04	0.5
Clec4a3	ENSMUSG00000043832	5.51	0.113	-1.28	0.5
Plscr1	ENSMUSG00000032369	3.9	0.113	-1.15	0.5
Naga	ENSMUSG00000022453	1.53	0.113	1.03	0.5
Ighm	ENSMUSG00000076617	-6.19	0.114	-1.61	0.289
Scn7a	ENSMUSG00000034810	2	0.114	1.18	0.481
Igsf10	ENSMUSG00000036334	2.69	0.114	1.19	0.5
Drap1	ENSMUSG00000024914	-2.31	0.114	-1.19	0.5
Prune2	ENSMUSG00000039126	5.01	0.114	-1.41	0.5
Slc35a4	ENSMUSG00000033272	-1.4	0.114	-1.02	0.5
Lyve1	ENSMUSG00000030787	2.19	0.114	1.11	0.5
Mbp	ENSMUSG00000041607	2.62	0.114	1.16	0.5
NA	ENSMUSG00000084141	4.92	0.114	-1.18	0.5
Dip2a	ENSMUSG00000020231	1.49	0.114	-1.06	0.5
Hsp90aa1	ENSMUSG00000021270	1.75	0.114	-1.05	0.5
Ptbp1	ENSMUSG00000006498	1.74	0.114	1.05	0.5
Rnasel	ENSMUSG00000066800	2.14	0.114	1.05	0.5
Mbd4	ENSMUSG00000030322	1.8	0.114	-1.05	0.5
Lonp2	ENSMUSG00000047866	-1.4	0.114	1.01	0.5
Aldh4a1	ENSMUSG00000028737	-1.82	0.115	1.09	0.5
Col3a1	ENSMUSG00000026043	2.75	0.115	1	0.5
Klf6	ENSMUSG00000000078	1.62	0.115	1	0.5
Abhd11	ENSMUSG00000040532	-1.54	0.115	1.01	0.5
Atp5h	ENSMUSG00000034566	-1.87	0.115	-1.05	0.5
Polr2m	ENSMUSG00000032199	-1.49	0.115	1.06	0.5
Gm17354	ENSMUSG00000091985	-1.78	0.115	-1.1	0.5
Pamr1	ENSMUSG00000027188	2.13	0.115	-1.17	0.5
Dym	ENSMUSG00000035765	-1.64	0.115	1.02	0.5
H6pd	ENSMUSG00000028980	-1.52	0.115	1.08	0.5
Usp11	ENSMUSG00000031066	2.26	0.115	-1.12	0.5
Rhoh	ENSMUSG00000029204	7.93	0.115	-1.41	0.5
Hepacam2	ENSMUSG00000044156	3.32	0.115	-1.05	0.5
Nlrp1c-ps	ENSMUSG00000092528	3.95	0.115	-1.08	0.5
Aif1	ENSMUSG00000024397	7.79	0.115	-1.29	0.5
Triap1	ENSMUSG00000029535	-1.52	0.115	-1.03	0.5
Enpp3	ENSMUSG00000019989	1.81	0.115	-1.04	0.5
Ddhd1	ENSMUSG00000037697	1.78	0.115	-1.02	0.5
Fam120a	ENSMUSG00000038014	-1.35	0.115	1.02	0.5
Pde4a	ENSMUSG00000032177	-2.13	0.116	-1.04	0.5
Uaca	ENSMUSG00000034485	-1.72	0.116	-1.09	0.5
Kdelr2	ENSMUSG00000079111	1.59	0.116	1.08	0.5
Pck1	ENSMUSG00000027513	4.4	0.116	1.23	0.5
Gm14029	ENSMUSG00000086652	4.62	0.116	-1.18	0.5
Il16	ENSMUSG00000001741	1.63	0.116	-1.03	0.5
Map2k5	ENSMUSG00000058444	-1.47	0.116	1.01	0.5
Slbp	ENSMUSG00000004642	1.59	0.116	1.01	0.5
Lamp2	ENSMUSG00000016534	1.77	0.117	1.1	0.5
Cpt1a	ENSMUSG00000024900	2.13	0.117	1.16	0.5
Epdr1	ENSMUSG00000002808	-1.89	0.117	1.1	0.5
Psma3	ENSMUSG00000060073	-1.46	0.117	-1.03	0.5
Hspa1b	ENSMUSG00000090877	3.07	0.118	1.12	0.5
Dars2	ENSMUSG00000026709	-1.78	0.118	1.15	0.5
Relt	ENSMUSG00000008318	-1.8	0.118	-1.11	0.5
Csf2rb	ENSMUSG00000071713	4.57	0.118	-1.29	0.5
Dixdc1	ENSMUSG00000032064	1.89	0.118	1.06	0.5
Mlph	ENSMUSG00000026303	14.8	0.118	-1.54	0.5
Fap	ENSMUSG00000000392	1.91	0.118	-1.11	0.5
Gm37453	ENSMUSG00000103703	-3.33	0.118	1.19	0.5
Aldh3b2	ENSMUSG00000075296	5.95	0.118	-1.3	0.5
Snx1	ENSMUSG00000032382	1.7	0.118	-1.09	0.5
Gmnn	ENSMUSG00000006715	-2.4	0.118	-1.16	0.5
Prr3	ENSMUSG00000038500	2.06	0.118	-1.11	0.5
Tenm3	ENSMUSG00000031561	-1.71	0.118	1.09	0.5
Actn1	ENSMUSG00000015143	2.03	0.118	-1.11	0.5
Grip2	ENSMUSG00000030098	-1.86	0.118	-1.05	0.5
Rgs16	ENSMUSG00000026475	3.81	0.118	-1	0.5
Gm6288	ENSMUSG00000072660	-3.31	0.119	1.02	0.5
Ndufb5	ENSMUSG00000027673	-1.8	0.119	-1.04	0.5
Entpd6	ENSMUSG00000033068	-1.53	0.119	-1.05	0.5
Fbxl13	ENSMUSG00000048520	4.08	0.119	1.13	0.5
2021-09-06	ENSMUSG00000050379	1.85	0.119	1.01	0.5
Filip1	ENSMUSG00000034898	-1.86	0.12	1.12	0.5
Akirin1	ENSMUSG00000023075	-1.88	0.12	1.12	0.5
Gm10118	ENSMUSG00000062561	-4.08	0.12	1.33	0.5
Sbf2	ENSMUSG00000038371	1.57	0.12	1.08	0.5
Ptpro	ENSMUSG00000030223	3.6	0.12	-1.24	0.5
Sars	ENSMUSG00000068739	-1.47	0.12	-1.03	0.5
Gm16118	ENSMUSG00000089797	-2.75	0.12	1.12	0.5
Clca1	ENSMUSG00000028255	4.63	0.12	-1.21	0.5
Mpp1	ENSMUSG00000031402	1.54	0.12	-1	0.5
Idh3a	ENSMUSG00000032279	-1.74	0.121	1.11	0.5
Scube2	ENSMUSG00000007279	2.58	0.121	1.25	0.48
Nlrx1	ENSMUSG00000032109	-1.53	0.121	1.03	0.5
Tceb1	ENSMUSG00000079658	-1.5	0.121	-1.07	0.5
Gm13456	ENSMUSG00000082536	8.44	0.121	-1.5	0.5
Trappc2	ENSMUSG00000079317	-1.6	0.121	1.01	0.5
Cd160	ENSMUSG00000038304	3.22	0.121	1.06	0.5
Camk1d	ENSMUSG00000039145	2.16	0.121	-1.02	0.5
Plekhd1	ENSMUSG00000066438	-4.31	0.121	-1	0.5
Ibtk	ENSMUSG00000035941	-1.75	0.122	1.13	0.5
Sppl2b	ENSMUSG00000035206	-1.37	0.122	1.01	0.5
Slc11a2	ENSMUSG00000023030	-1.73	0.122	1.13	0.5
Xrn2	ENSMUSG00000027433	1.53	0.122	-1.08	0.5
Nxpe5	ENSMUSG00000047592	5.07	0.122	-1.34	0.5
Adgrv1	ENSMUSG00000069170	4.58	0.122	-1.25	0.5
Ppa2	ENSMUSG00000028013	-1.57	0.122	1.02	0.5
Eif2ak3	ENSMUSG00000031668	1.65	0.122	1.08	0.5
Larp1	ENSMUSG00000037331	-1.49	0.122	1	0.5
Supv3l1	ENSMUSG00000020079	-1.28	0.122	1.01	0.5
Med14	ENSMUSG00000064127	-1.38	0.122	1.03	0.5
Cd200r1	ENSMUSG00000022667	4.62	0.122	1.09	0.5
Cenpe	ENSMUSG00000045328	9.3	0.122	-1	0.5
Zfp445	ENSMUSG00000047036	-2.07	0.123	1.18	0.5
Idh1	ENSMUSG00000025950	1.64	0.123	1.13	0.374
Mpst	ENSMUSG00000071711	-2.04	0.123	-1.08	0.5
Tubb6	ENSMUSG00000001473	3.44	0.123	-1.29	0.5
Eif4a1	ENSMUSG00000059796	1.62	0.123	-1.04	0.5
Mcm5	ENSMUSG00000005410	4.75	0.123	-1.11	0.5
Oma1	ENSMUSG00000035069	-1.65	0.124	1.1	0.5
Gch1	ENSMUSG00000037580	2.7	0.124	1.28	0.36
Fnbp1	ENSMUSG00000075415	1.9	0.124	-1.14	0.5
Fbxl14	ENSMUSG00000030019	-1.5	0.124	1.06	0.5
Cyhr1	ENSMUSG00000053929	-1.6	0.124	-1.05	0.5
Lamb1	ENSMUSG00000002900	1.53	0.124	1.02	0.5
Nras	ENSMUSG00000027852	1.58	0.124	-1.06	0.5
Stat1	ENSMUSG00000026104	1.91	0.124	1.11	0.5
Gm37795	ENSMUSG00000102813	3.19	0.124	-1.19	0.5
Tnfaip8l2	ENSMUSG00000013707	4.71	0.124	-1.21	0.5
Gm10521	ENSMUSG00000073492	6.08	0.124	1.13	0.5
Zbed5	ENSMUSG00000034173	2.34	0.124	-1.06	0.5
Gm5860	ENSMUSG00000085022	-4.39	0.125	1.46	0.5
Cdkn1c	ENSMUSG00000037664	2.99	0.125	-1.27	0.5
Cacng4	ENSMUSG00000020723	3.2	0.125	-1.17	0.5
Ogdh	ENSMUSG00000020456	-1.56	0.125	1.09	0.5
Sh3bgrl	ENSMUSG00000031246	2.69	0.125	1.25	0.5
Dio2	ENSMUSG00000007682	3.24	0.125	-1.25	0.5
Gm43597	ENSMUSG00000107096	-1.65	0.125	1.08	0.5
Mir143hg	ENSMUSG00000097324	-3.28	0.125	-1.12	0.5
Ccpg1os	ENSMUSG00000086158	-1.66	0.125	1	0.5
Dock2	ENSMUSG00000020143	4.55	0.125	-1.17	0.5
Maz	ENSMUSG00000030678	-1.37	0.125	-1.02	0.5
Arhgap9	ENSMUSG00000040345	2.84	0.125	-1.04	0.5
Ptprj	ENSMUSG00000025314	2.14	0.125	-1.02	0.5
Wfdc1	ENSMUSG00000023336	-1.58	0.126	1.03	0.5
Hadh	ENSMUSG00000027984	-1.56	0.126	-1.03	0.5
Atp6v0d1	ENSMUSG00000013160	1.33	0.126	-1.02	0.5
Ccnb2	ENSMUSG00000032218	9.4	0.126	1.23	0.5
Pcdhgc3	ENSMUSG00000102918	1.76	0.126	1.04	0.5
Esrrb	ENSMUSG00000021255	-5.12	0.127	1.66	0.5
Aars2	ENSMUSG00000023938	-1.67	0.127	1.09	0.5
Vamp1	ENSMUSG00000030337	-1.51	0.127	-1.08	0.5
Dagla	ENSMUSG00000035735	-1.7	0.127	1.09	0.5
Tspan3	ENSMUSG00000032324	-1.37	0.127	-1.04	0.5
Zfyve19	ENSMUSG00000068580	-1.41	0.127	-1.03	0.5
Thrsp	ENSMUSG00000035686	2.83	0.127	-1.19	0.5
Poll	ENSMUSG00000025218	-1.64	0.127	1.06	0.5
Timm13	ENSMUSG00000020219	-2.67	0.127	-1.05	0.5
Fah	ENSMUSG00000030630	2.18	0.127	1.12	0.5
Gm12795	ENSMUSG00000083614	8.31	0.127	1.43	0.5
Unc93b1	ENSMUSG00000036908	3.01	0.127	-1.18	0.5
Fbln1	ENSMUSG00000006369	1.96	0.127	-1.07	0.5
Ccnb1	ENSMUSG00000041431	9.28	0.127	1.08	0.5
Hpgds	ENSMUSG00000029919	5.56	0.127	-1.09	0.5
Rmi2	ENSMUSG00000037991	-3.6	0.128	1.35	0.5
Wrnip1	ENSMUSG00000021400	2.1	0.128	-1.19	0.5
Nckap1l	ENSMUSG00000022488	5.56	0.128	-1.29	0.5
Dusp28	ENSMUSG00000047067	-1.64	0.128	-1.05	0.5
A4galt	ENSMUSG00000047878	1.85	0.128	1.03	0.5
Mgat2	ENSMUSG00000043998	1.78	0.128	-1	0.5
Lgals3bp	ENSMUSG00000033880	1.87	0.128	1.02	0.5
Ctgf	ENSMUSG00000019997	2.55	0.129	-1.23	0.5
Padi2	ENSMUSG00000028927	2.34	0.129	1.18	0.5
Actn2	ENSMUSG00000052374	2.42	0.129	1.2	0.5
Tec	ENSMUSG00000029217	1.83	0.129	1.04	0.5
Cers2	ENSMUSG00000015714	1.53	0.129	-1.08	0.5
Cenpl	ENSMUSG00000026708	2.42	0.129	-1.07	0.5
Rcn2	ENSMUSG00000032320	1.38	0.129	1.03	0.5
Kntc1	ENSMUSG00000029414	8.23	0.129	1.08	0.5
Sptb	ENSMUSG00000021061	-1.89	0.13	-1.11	0.5
Smim13	ENSMUSG00000091264	-1.75	0.13	1.11	0.5
Clec10a	ENSMUSG00000000318	2.53	0.13	-1.12	0.5
Zfp687	ENSMUSG00000019338	-1.5	0.13	1.03	0.5
Ccdc88b	ENSMUSG00000047810	2.81	0.13	1.05	0.5
Dazl	ENSMUSG00000010592	-5.11	0.131	1.28	0.5
Desi2	ENSMUSG00000026502	-1.6	0.131	1.09	0.5
Llgl2	ENSMUSG00000020782	-1.73	0.131	1.03	0.5
Rbm12b2	ENSMUSG00000052137	2.04	0.131	-1.11	0.5
Tmed3	ENSMUSG00000032353	1.62	0.131	-1.09	0.5
Ttll4	ENSMUSG00000033257	-1.72	0.131	1.09	0.5
Enpp1	ENSMUSG00000037370	1.83	0.131	1.06	0.5
Dnah1	ENSMUSG00000019027	3.25	0.131	1.15	0.5
Tmsb4x	ENSMUSG00000049775	2.01	0.131	-1.09	0.5
Apitd1	ENSMUSG00000073705	3.39	0.131	1.05	0.5
Akr1b10	ENSMUSG00000061758	-2.04	0.132	1.17	0.5
Dennd5a	ENSMUSG00000035901	1.46	0.132	1.08	0.5
Cfd	ENSMUSG00000061780	7.47	0.132	1.72	0.335
Ank	ENSMUSG00000022265	-1.74	0.132	1.14	0.5
Cdh13	ENSMUSG00000031841	-1.34	0.132	-1.03	0.5
Phtf2	ENSMUSG00000039987	-1.73	0.132	1.13	0.5
Slitrk6	ENSMUSG00000045871	3.95	0.132	1.02	0.5
Golim4	ENSMUSG00000034109	1.44	0.132	-1.03	0.5
Ttc39c	ENSMUSG00000024424	2.3	0.132	-1.17	0.5
Ifnar2	ENSMUSG00000022971	1.87	0.132	-1.05	0.5
Dnajb14	ENSMUSG00000074212	-1.4	0.133	1.04	0.5
Tmem176a	ENSMUSG00000023367	2.44	0.133	-1.15	0.5
Dnhd1	ENSMUSG00000030882	1.97	0.133	-1.14	0.5
Ikbke	ENSMUSG00000042349	2.88	0.133	-1.04	0.5
Emc4	ENSMUSG00000027131	-1.67	0.133	-1.06	0.5
Mt2	ENSMUSG00000031762	7.44	0.133	-1.17	0.5
Kif15	ENSMUSG00000036768	7.01	0.133	1.11	0.5
Mrpl45	ENSMUSG00000018882	-1.39	0.134	-1.04	0.5
Fars2	ENSMUSG00000021420	-1.49	0.134	1.07	0.5
Bid	ENSMUSG00000004446	4.22	0.134	-1.23	0.5
Osbpl1a	ENSMUSG00000044252	1.35	0.134	1.03	0.5
Focad	ENSMUSG00000038368	-1.5	0.134	1.08	0.5
F10	ENSMUSG00000031444	15.9	0.134	1.59	0.5
Galnt5	ENSMUSG00000026828	3.21	0.134	-1.02	0.5
Knstrn	ENSMUSG00000027331	3.77	0.134	-1.02	0.5
Msh3	ENSMUSG00000014850	-2.06	0.135	1.22	0.5
Ppp3r1	ENSMUSG00000033953	-1.86	0.135	1.15	0.5
AI118078	ENSMUSG00000032313	-3	0.135	1.09	0.5
Xkr8	ENSMUSG00000037752	2.04	0.135	-1.11	0.5
D15Ertd621e	ENSMUSG00000037119	1.54	0.135	1.03	0.5
Rab22a	ENSMUSG00000027519	-1.25	0.135	1.03	0.5
Mypn	ENSMUSG00000020067	-1.45	0.135	1.01	0.5
Tlr8	ENSMUSG00000040522	5.92	0.135	1.02	0.5
Etfdh	ENSMUSG00000027809	-1.63	0.136	1.14	0.5
Gm37422	ENSMUSG00000104435	2.86	0.136	-1.18	0.5
Hist1h4i	ENSMUSG00000060639	-1.96	0.136	1.01	0.5
Aptx	ENSMUSG00000028411	-1.71	0.136	-1.12	0.5
Mal	ENSMUSG00000027375	3.03	0.136	1.26	0.5
Limd1	ENSMUSG00000025239	-1.37	0.136	1.02	0.5
mt-Ti	ENSMUSG00000064342	-4.01	0.136	1.23	0.5
Cbarp	ENSMUSG00000035640	1.95	0.136	-1.03	0.5
Sh3gl1	ENSMUSG00000003200	1.47	0.136	1.02	0.5
Gm13127	ENSMUSG00000070610	-2.11	0.136	-1	0.5
Dnase1	ENSMUSG00000005980	-1.82	0.136	-1.03	0.5
Ndufb9	ENSMUSG00000022354	-1.78	0.137	-1.09	0.5
Nt5c3	ENSMUSG00000029780	-1.68	0.137	-1.08	0.5
Ndufs3	ENSMUSG00000005510	-1.49	0.137	1.04	0.5
Spsb4	ENSMUSG00000046997	5.69	0.137	1.49	0.492
Spg21	ENSMUSG00000032388	2.39	0.137	-1.2	0.5
Ugt8a	ENSMUSG00000032854	4.38	0.137	1.26	0.5
Ccdc28a	ENSMUSG00000059554	-1.67	0.137	-1	0.5
Csnk1g2	ENSMUSG00000003345	-1.59	0.137	-1.06	0.5
Aff3	ENSMUSG00000037138	1.72	0.137	-1.01	0.5
Clstn3	ENSMUSG00000008153	2.68	0.137	-1.13	0.5
Irak3	ENSMUSG00000020227	1.79	0.137	1.1	0.5
Tcof1	ENSMUSG00000024613	-1.4	0.137	-1.02	0.5
Hsd17b11	ENSMUSG00000029311	1.53	0.137	1.05	0.5
Syk	ENSMUSG00000021457	2.74	0.137	-1.13	0.5
Dnah6	ENSMUSG00000052861	3.87	0.137	-1.01	0.5
Gm26604	ENSMUSG00000097079	-2.61	0.137	-1.03	0.5
Nrep	ENSMUSG00000042834	-4.13	0.138	1.36	0.5
Itga9	ENSMUSG00000039115	2.23	0.138	1.21	0.5
Cfap54	ENSMUSG00000020014	-2.91	0.138	1.31	0.5
Pomgnt2	ENSMUSG00000066235	-2.12	0.138	1.18	0.5
Kbtbd11	ENSMUSG00000055675	2.71	0.138	1.2	0.5
Hsd17b7	ENSMUSG00000026675	-1.97	0.138	-1.1	0.5
Cd33	ENSMUSG00000004609	2.79	0.138	-1.13	0.5
[truncated: 13,234 more rows]

## Sheet: Sheet2
Supplemental Tabel 3: Sheet2 - Canonical Pathways enriched from the FoxO dependent genes using Inguinity Pathway Analysis
Ingenuity Canonical Pathways	-log(p-value)	Ratio	Molecules
Protein Kinase A Signaling	8.38	0.117	ADCY5,ADCY9,Calm1 (includes others),CAMK2A,CAMK2G,CDC25B,Cngb1,DUSP26,DUSP3,DUSP4,DUSP5,DUSP8,EPM2A,EYA1,EYA3,GNAI1,GNG2,MYH4,MYL12B,MYLK2,NFATC1,NFKB2,PDE10A,PDE3B,PDE7A,PDIA3,PGP,PHKB,PPP1R3C,PRKAR1A,PRKAR2B,PRKCA,PTK2B,PTPN11,PTPN3,PTPRE,PTPRF,PYGB,PYGL,RAF1,RYR1,RYR3,SMAD3,YWHAB,YWHAH,YWHAQ,YWHAZ
Sirtuin Signaling Pathway	7.15	0.123	ACLY,AGTRAP,ATG4A,ATG9A,ATP5F1A,ATP5F1B,ATP5F1C,BPGM,CYC1,G6PD,GADD45A,LDHA,LDHB,MT-ND4,MT-ND6,MYC,NDUFA10,NDUFA8,NDUFS2,NFE2L2,NFKB2,PARP1,PPARG,SDHA,SLC25A4,SOD3,TIMM17A,TSPO,TUBA1B,TUBA1C,TUBA8,UCP2,UQCRFS1,VDAC1,VDAC3,XRCC5
Endocannabinoid Cancer Inhibition Pathway	6.83	0.161	ADCY5,ADCY9,AKT3,ATF3,CAMKK2,CASP3,CASP8,CNR1,GNAI1,GNAL,MAP2K3,MAP2K4,MAP2K6,MAPK14,MMP2,MYC,NOS1,PRKAB2,PRKAR1A,PRKAR2B,RAF1,SMPD1,SPTLC2
Cardiac Hypertrophy Signaling (Enhanced)	6.83	0.0985	ACVR1B,ADCY5,ADCY9,AKT3,ATP2A1,CACNA2D4,Calm1 (includes others),CAMK2A,CAMK2G,CSF2RB,EIF4E,FGF13,FGFR1,FZD1,FZD7,FZD9,GHR,GNAI1,GNG2,HDAC3,IL12RB2,IL13RA1,IL18RAP,IL1R2,IL1RL2,IL33,ITGB6,MAP2K3,MAP2K4,MAP2K6,MAP3K10,MAP3K8,MAPK14,MAPKAPK3,MEF2C,MYC,NFATC1,NFKB2,PDE10A,PDE3B,PDE7A,PDIA3,PRKAR1A,PRKAR2B,PRKCA,RAF1,RASD2,RRAS2,RYR1,RYR3,SRF,WNT16,WNT4
Molecular Mechanisms of Cancer	6.6	0.103	ADCY5,ADCY9,AKT3,ARHGEF2,ARHGEF9,CAMK2A,CAMK2G,CASP3,CASP8,CDC25B,CDK14,CDK16,CDK19,CDKN2A,CDKN2C,E2F3,FZD1,FZD7,FZD9,GNAI1,GNAL,GNG2,HDAC3,ITGB6,MAP2K3,MAP2K4,MAP2K6,MAPK14,MYC,Naip1 (includes others),NFKB2,PAK1,PRKAR1A,PRKAR2B,PRKCA,PTPN11,RAF1,RASD2,RHOT2,RND3,RRAS2,SMAD3,SMAD9,TAB2,WNT16,WNT4
PPARα/RXRα Activation	6.07	0.135	ACVR1B,ADCY5,ADCY9,ADIPOQ,ADIPOR1,GHR,HSP90B1,IL18RAP,IL1R2,IL1RL2,MAP2K3,MAP2K4,MAP2K6,MAPK14,MEF2C,NFKB2,PDIA3,PRKAB2,PRKAR1A,PRKAR2B,PRKCA,RAF1,RASD2,RRAS2,RXRA,SMAD3
Mitochondrial Dysfunction	5.98	0.14	ACO2,ATP5F1A,ATP5F1B,ATP5F1C,ATPAF1,CASP3,CASP8,COX10,COX5A,COX6A1,CYC1,MAOB,MAP2K4,MT-ND4,MT-ND6,NDUFA10,NDUFA8,NDUFS2,RHOT2,SDHA,UCP2,UQCRFS1,VDAC1,VDAC3
PI3K/AKT Signaling	5.82	0.131	AKT3,CSF2RB,EIF4E,EPM2A,GHR,HSP90B1,IL12RB2,IL13RA1,IL18RAP,IL1R2,IL1RL2,INPPL1,ITGB6,LIMS1,MAP3K8,NFKB2,PPM1J,PPM1L,PPP2R1B,RAF1,RASD2,RRAS2,YWHAB,YWHAH,YWHAQ,YWHAZ
Glucocorticoid Receptor Signaling	5.8	0.0912	AKT3,ATP5F1A,ATP5F1B,ATP5F1C,B2M,CEBPA,CSF2RB,CYC1,DPF1,FKBP4,GHR,HLA-A,HLA-DMA,HP,HSP90B1,IL12RB2,IL13RA1,IL18RAP,IL1R2,IL1RL2,KRT18,KRT222,KRT80,MAP2K4,MAPK14,MMP2,MT-ND4,MT-ND6,MYC,NDUFA10,NDUFA8,NDUFS2,NFATC1,NFKB2,PLAU,POLR2C,PPARG,PRKAB2,RAF1,RASD2,RRAS2,RXRA,RXRG,SDHA,SLC37A4,SMAD3,SMARCA2,SMARCD3,SRA1,TLR2,UQCRFS1,VCAM1,YWHAH
Hepatic Fibrosis Signaling Pathway	5.35	0.0979	ACVR1B,AKT3,CACNA2D4,Calm1 (includes others),CASP3,CNR1,FGFR1,FZD1,FZD7,FZD9,GNAI1,IL18RAP,IL1R2,IL1RL2,IL33,IRAK2,ITGB6,MAP2K3,MAP2K4,MAP2K6,MAPK14,MYC,MYL12B,MYLK2,NFKB2,PPARG,PRKAR1A,PRKAR2B,PRKCA,RAF1,RASD2,RHOT2,RND3,RRAS2,SDHA,SMAD3,TIRAP,TLR4,VCAM1,WNT16,WNT4
Adrenomedullin signaling pathway	5.31	0.126	ADCY5,ADCY9,AKT3,C3,Calm1 (includes others),CASP3,CFH,IL33,MAP2K3,MAP2K4,MAP2K6,MAPK14,MMP2,MYLK2,NFKB2,PDIA3,PPARG,PRKAR1A,PRKAR2B,PTK2B,RAF1,RASD2,RRAS2,RXRA,RXRG
GNRH Signaling	5.24	0.128	ADCY5,ADCY9,CACNA2D4,Calm1 (includes others),CAMK2A,CAMK2G,GNAI1,GNG2,MAP2K3,MAP2K4,MAP2K6,MAP3K10,MAP3K8,MAPK14,MMP2,NFKB2,PAK1,PRKAR1A,PRKAR2B,PRKCA,PTK2B,RAF1,RASD2,RRAS2
α-Adrenergic Signaling	5.2	0.16	ADCY5,ADCY9,Calm1 (includes others),EPM2A,GNAI1,GNAL,GNG2,PHKB,PRKAR1A,PRKAR2B,PRKCA,PYGB,PYGL,RAF1,RASD2,RRAS2,SLC8A1
Estrogen Receptor Signaling	4.98	0.0965	ADCY5,ADCY9,AKT3,ATP5F1A,ATP5F1B,ATP5F1C,CACNA2D4,CTBP1,CYC1,EIF4E,FOXO6,GNAI1,GNAL,GNG2,HDAC3,HSP90B1,IGF2,MMP19,MMP2,MT-ND4,MT-ND6,MYC,MYL12B,NDUFA10,NDUFA8,NDUFS2,NFKB2,PAK1,PDIA3,PRKAB2,PRKAR1A,PRKAR2B,PRKCA,RAF1,RASD2,RRAS2,SDHA,SRA1,UQCRFS1
Osteoarthritis Pathway	4.98	0.115	ADIPOQ,ALPL,ANXA5,CASP3,CASP8,FGFR1,FZD1,FZD7,FZD9,H19,HDAC3,IL18RAP,IL1R2,IL1RL2,ITGB6,MEF2C,NFKB2,P2RX7,PPARG,PRKAB2,RBP4,SMAD3,SMAD9,SOX9,TLR2,TLR4,WNT16
AMPK Signaling	4.72	0.112	ADIPOQ,AK1,AKT3,CAMKK2,CHRNA1,CKM,CPT2,DPF1,EEF2K,EPM2A,FOXO6,GNAI1,GNAL,GNG2,MAP2K3,MAPK14,PPM1A,PPM1J,PPM1L,PPP2R1B,PRKAB2,PRKAR1A,PRKAR2B,SMARCA2,SMARCD3,TBC1D1,ULK1
IGF-1 Signaling	4.7	0.154	AKT3,GRB10,IGFBP4,IGFBP5,PRKAR1A,PRKAR2B,PTPN11,RAF1,RASD2,RRAS2,SOCS7,SRF,YWHAB,YWHAH,YWHAQ,YWHAZ
IL-1 Signaling	4.63	0.16	ADCY5,ADCY9,ECSIT,GNAI1,GNAL,GNG2,IRAK2,MAP2K3,MAP2K4,MAP2K6,MAPK14,NFKB2,PRKAR1A,PRKAR2B,TAB2
Sertoli Cell-Sertoli Cell Junction Signaling	4.57	0.117	Actn3,AKT3,CLDN2,EPB41,EPN1,ITGB6,MAP2K3,MAP2K4,MAP3K10,MAP3K8,MAPK14,NOS1,PRKAR1A,PRKAR2B,RAB8B,RAF1,RASD2,RRAS2,TJP2,TUBA1B,TUBA1C,TUBA8,TUBB,TUBB4B
Epithelial Adherens Junction Signaling	4.46	0.127	ACVR1B,AKT3,ARPC5,ARPC5L,FGFR1,FRMD6,MYH4,MYL12B,NOTCH2,PAK1,PPM1J,PPM1L,PPP2R1B,PRKAB2,RASD2,RRAS2,YWHAB,YWHAH,YWHAQ,YWHAZ
RAR Activation	4.46	0.117	ADCY5,ADCY9,AKT3,ALDH1A1,CSF2RB,DHRS7C,DPF1,MAP2K4,MAPK14,NFKB2,PARP1,PRKAR1A,PRKAR2B,PRKCA,RBP4,RXRA,RXRG,SMAD3,SMAD9,SMARCA2,SMARCD3,SRA1,TRIM24
Endocannabinoid Developing Neuron Pathway	4.33	0.138	ADCY5,ADCY9,AKT3,CNR1,GNAI1,GNAL,GNG2,MAP2K3,MAP2K4,MAP2K6,MAPK14,PRKAR1A,PRKAR2B,RAF1,RAP1GAP,RASD2,RRAS2
Colorectal Cancer Metastasis Signaling	4.32	0.104	ADCY5,ADCY9,AKT3,CASP3,FZD1,FZD7,FZD9,GNAI1,GNAL,GNG2,MAP2K4,MMP19,MMP2,MYC,NFKB2,PRKAR1A,PRKAR2B,PTGER2,RASD2,RHOT2,RND3,RRAS2,SMAD3,TLR2,TLR4,TLR5,WNT16,WNT4
Toll-like Receptor Signaling	4.3	0.167	ECSIT,IL33,IRAK2,MAP2K3,MAP2K4,MAP2K6,MAPK14,NFKB2,TAB2,TIRAP,TLR2,TLR4,TLR5
White Adipose Tissue Browning Pathway	4.3	0.132	ADCY5,ADCY9,CACNA2D4,CAMKK2,CTBP1,FGFR1,FNDC5,KLB,LDHA,LDHB,MAPK14,PLIN1,PPARG,PRKAB2,PRKAR1A,PRKAR2B,RXRA,RXRG
Isoleucine Degradation I	4.14	0.353	ACAD8,ACAT1,ACAT2,BCAT1,HADHA,HSD17B4
G-Protein Coupled Receptor Signaling	4.12	0.101	ADCY5,ADCY9,AKT3,CAMK2A,CAMK2G,CNR1,DUSP4,GNAI1,GNAL,GRM1,LPAR1,MAP3K8,NFKB2,PDE10A,PDE3B,PDE7A,PRKAR1A,PRKAR2B,PRKCA,PTGER2,PTGIR,PTK2B,RAF1,RAP1GAP,RASD2,RGS2,RGS7,RRAS2
Role of MAPK Signaling in the Pathogenesis of Influenza	4.12	0.16	AKT3,CASP3,CXCL10,MAP2K3,MAP2K4,MAP2K6,MAPK14,PLAAT1,PRKCA,RABGEF1,RAF1,RASD2,RRAS2
Regulation of the Epithelial-Mesenchymal Transition Pathway	4.03	0.113	AKT3,FGF13,FGFR1,FZD1,FZD7,FZD9,ID2,LOX,MAP2K3,MAP2K4,MAP2K6,MMP2,NFKB2,NOTCH2,PTPN11,PYGO1,RAF1,RASD2,RRAS2,SMAD3,WNT16,WNT4
p38 MAPK Signaling	4.01	0.136	CDC25B,EEF2K,IL18RAP,IL1R2,IL1RL2,IL33,IRAK2,MAP2K3,MAP2K4,MAP2K6,MAPK14,MAPKAPK3,MEF2C,MYC,SRF,TAB2
Melatonin Signaling	4.01	0.167	Calm1 (includes others),CAMK2A,CAMK2G,GNAI1,MAP2K3,MAP2K4,MAP2K6,PDIA3,PRKAR1A,PRKAR2B,PRKCA,RAF1
Role of Macrophages, Fibroblasts and Endothelial Cells in Rheumatoid Arthritis	4	0.0954	AKT3,Calm1 (includes others),CAMK2A,CAMK2G,CEBPA,FZD1,FZD7,FZD9,IL18RAP,IL1R2,IL1RL2,IL33,IRAK2,MAP2K3,MAP2K4,MAP2K6,MAPK14,MYC,NFATC1,PDIA3,PRKCA,RAF1,RASD2,RRAS2,RYK,TLR2,TLR4,TLR5,VCAM1,WNT16,WNT4
Senescence Pathway	3.95	0.0976	ACVR1B,AKT3,ATF3,CACNA2D4,Calm1 (includes others),CAPN3,CDC25B,CDKN2A,E2F3,EIF4E,GADD45A,MAP2K3,MAP2K4,MAP2K6,MAPK14,MAPKAPK3,NFATC1,NFKB2,PARP1,PDHX,PPM1J,PPM1L,PPP2R1B,RAF1,RASD2,RRAS2,SMAD3,SMAD9,TLR2
ERK/MAPK Signaling	3.87	0.107	DUSP4,EIF4E,ITGB6,MYC,NFATC1,PAK1,PPARG,PPM1J,PPM1L,PPP1R3C,PPP2R1B,PRKAR1A,PRKAR2B,PRKCA,PTK2B,RAF1,RASD2,RRAS2,SRF,YWHAB,YWHAH,YWHAQ,YWHAZ
Cardiac Hypertrophy Signaling	3.83	0.101	ADCY5,ADCY9,CACNA2D4,Calm1 (includes others),EIF4E,GNAI1,GNAL,GNG2,MAP2K3,MAP2K4,MAP2K6,MAP3K10,MAP3K8,MAPK14,MAPKAPK3,MEF2C,MYL12B,PDIA3,PRKAR1A,PRKAR2B,RAF1,RASD2,RHOT2,RND3,RRAS2,SRF
3-phosphoinositide Biosynthesis	3.81	0.109	ALPL,ATP1A1,CDC25B,CILP,DUSP13,DUSP4,DUSP5,DUSP8,G6PC3,HACD2,INPPL1,PI4K2B,PIP4K2A,PLPP7,PPM1J,PPM1L,PPP1R3C,PPP2R1B,PPP5C,PTPN11,PTPRF,THTPA
D-myo-inositol (1,4,5,6)-Tetrakisphosphate Biosynthesis	3.76	0.114	ALPL,ATP1A1,CDC25B,CILP,DUSP13,DUSP4,DUSP5,DUSP8,G6PC3,HACD2,INPPL1,PLPP7,PPM1J,PPM1L,PPP1R3C,PPP2R1B,PPP5C,PTPN11,PTPRF,THTPA
D-myo-inositol (3,4,5,6)-tetrakisphosphate Biosynthesis	3.76	0.114	ALPL,ATP1A1,CDC25B,CILP,DUSP13,DUSP4,DUSP5,DUSP8,G6PC3,HACD2,INPPL1,PLPP7,PPM1J,PPM1L,PPP1R3C,PPP2R1B,PPP5C,PTPN11,PTPRF,THTPA
Role of NFAT in Cardiac Hypertrophy	3.69	0.105	ADCY5,ADCY9,AKT3,CACNA2D4,Calm1 (includes others),CAMK2A,CAMK2G,GNAI1,GNG2,HDAC3,MAP2K3,MAP2K4,MAP2K6,MAPK14,MEF2C,PDIA3,PRKAR1A,PRKAR2B,PRKCA,RAF1,RASD2,RRAS2,SLC8A1
D-myo-inositol-5-phosphate Metabolism	3.69	0.109	ALPL,ATP1A1,CDC25B,CILP,DUSP13,DUSP4,DUSP5,DUSP8,G6PC3,HACD2,INPPL1,PIP4K2A,PLPP7,PPM1J,PPM1L,PPP1R3C,PPP2R1B,PPP5C,PTPN11,PTPRF,THTPA
Apelin Endothelial Signaling Pathway	3.67	0.122	ADCY5,ADCY9,AKT3,Calm1 (includes others),GNAI1,GNAL,GNG2,MAP2K4,MEF2C,NFKB2,PRKAB2,PRKCA,RAF1,RASD2,RRAS2,SMAD3,VCAM1
14-3-3-mediated Signaling	3.64	0.126	AKT3,MAP2K4,PDIA3,PRKCA,RAF1,RASD2,RRAS2,TUBA1B,TUBA1C,TUBA8,TUBB,TUBB4B,YWHAB,YWHAH,YWHAQ,YWHAZ
Acute Myeloid Leukemia Signaling	3.6	0.143	AKT3,CEBPA,CSF2RB,IDH3B,MAP2K3,MAP2K4,MAP2K6,MYC,NFKB2,RAF1,RASD2,RRAS2,RUNX1
Glycogen Degradation III	3.55	0.357	AGL,GAA,PGM2,PYGB,PYGL
nNOS Signaling in Skeletal Muscle Cells	3.54	0.188	CACNA2D4,Calm1 (includes others),CAPN3,CHRNA1,DMD,NOS1,RYR1,RYR3,SNTA1
Germ Cell-Sertoli Cell Junction Signaling	3.48	0.111	Actn3,EPN1,MAP2K3,MAP2K4,MAP2K6,MAP3K10,MAP3K8,MAPK14,PAK1,RAB8B,RASD2,RHOT2,RND3,RRAS2,TUBA1B,TUBA1C,TUBA8,TUBB,TUBB4B
Autophagy	3.48	0.103	AKT3,ARL8B,ATG9A,Calm1 (includes others),CAMKK2,DAPK2,DRAM1,MAP2K4,MYC,NFKB2,OPTN,PPM1J,PPM1L,PPP2R1B,PRKAB2,PRKAR1A,PRKAR2B,RAF1,SLC1A5,TFEB,TLR4,ULK1
p70S6K Signaling	3.44	0.121	AKT3,EEF2K,F2R,GNAI1,PDIA3,PPM1J,PPM1L,PPP2R1B,PRKCA,RAF1,RASD2,RRAS2,YWHAB,YWHAH,YWHAQ,YWHAZ
Xenobiotic Metabolism Signaling	3.44	0.0938	ALDH1A1,CAMK2A,CAMK2G,CHST3,CUL3,HS3ST5,HSP90B1,MAOB,MAP2K3,MAP2K4,MAP2K6,MAP3K10,MAP3K8,MAPK14,MGST3,NFE2L2,NFKB2,PPM1J,PPM1L,PPP2R1B,PRKCA,RAF1,RASD2,RRAS2,RXRA,SOD3,SRA1
3-phosphoinositide Degradation	3.38	0.106	ALPL,ATP1A1,CDC25B,CILP,DUSP13,DUSP4,DUSP5,DUSP8,G6PC3,HACD2,INPPL1,PLPP7,PPM1J,PPM1L,PPP1R3C,PPP2R1B,PPP5C,PTPN11,PTPRF,THTPA
Opioid Signaling Pathway	3.37	0.0942	ADCY5,ADCY9,AKT3,CACNA2D4,Calm1 (includes others),CAMK2A,CAMK2G,GNAI1,GNAL,GNG2,MAP2K3,MAP2K4,MAP2K6,MYC,NFKB2,NOS1,PRKAR1A,PRKAR2B,PRKCA,RAF1,RASD2,RGS7,RRAS2,RYR1,RYR3,SRF
Superpathway of Inositol Phosphate Compounds	3.36	0.0991	ALPL,ATP1A1,CDC25B,CILP,DUSP13,DUSP4,DUSP5,DUSP8,G6PC3,HACD2,INPP5A,INPPL1,PI4K2B,PIP4K2A,PLPP7,PPM1J,PPM1L,PPP1R3C,PPP2R1B,PPP5C,PTPN11,PTPRF,THTPA
Hepatic Cholestasis	3.35	0.106	ABCB4,ADCY5,ADCY9,ATP8B1,CYP27A1,IL18RAP,IL1R2,IL1RL2,IL33,IRAK2,MAP2K4,NFKB2,PRKAR1A,PRKAR2B,PRKCA,RXRA,SLCO3A1,TIRAP,TJP2,TLR4
STAT3 Pathway	3.33	0.119	CSF2RB,FGFR1,GHR,IL12RB2,IL13RA1,IL18RAP,IL1R2,IL1RL2,MAP2K4,MAP3K10,MAPK14,MYC,RAF1,RASD2,RRAS2,SOCS7
LPS-stimulated MAPK Signaling	3.32	0.141	MAP2K3,MAP2K4,MAP2K6,MAPK14,NFKB2,PAK1,PRKCA,RAF1,RASD2,RRAS2,SRF,TLR4
Oxidative Phosphorylation	3.3	0.127	ATP5F1A,ATP5F1B,ATP5F1C,ATPAF1,COX10,COX5A,COX6A1,CYC1,MT-ND4,NDUFA10,NDUFA8,NDUFS2,SDHA,UQCRFS1
CDK5 Signaling	3.22	0.125	ADCY5,ADCY9,CABLES1,GNAL,MAPK14,PPM1J,PPM1L,PPP1R3C,PPP2R1B,PRKAR1A,PRKAR2B,RAF1,RASD2,RRAS2
Role of MAPK Signaling in Promoting the Pathogenesis of Influenza	3.22	0.125	ATP6AP2,ATP6V1A,CASP3,MAP2K3,MAP2K4,MAP2K6,MAPK14,NFKB2,PLAAT1,PRKCA,RABGEF1,RAF1,RASD2,RRAS2
Thrombin Signaling	3.16	0.1	ADCY5,ADCY9,AKT3,ARHGEF2,ARHGEF9,CAMK2A,CAMK2G,F2R,GNAI1,GNAL,GNG2,MAPK14,MYL12B,NFKB2,PDIA3,PRKCA,RAF1,RASD2,RHOT2,RND3,RRAS2
Insulin Receptor Signaling	3.16	0.114	ACLY,AKT3,EIF4E,EPM2A,GRB10,INPPL1,PDE3B,PPP1R3C,PRKAR1A,PRKAR2B,PTPN11,PTPRF,RAF1,RASD2,RRAS2,STXBP4
IL-6 Signaling	3.11	0.117	AKT3,IL18RAP,IL1R2,IL1RL2,IL33,MAP2K3,MAP2K4,MAP2K6,MAPK14,NFKB2,PTPN11,RAF1,RASD2,RRAS2,SRF
Acute Phase Response Signaling	3.06	0.103	AKT3,C2,C3,C4A/C4B,ECSIT,HP,IL33,MAP2K3,MAP2K4,MAP2K6,MAPK14,NFKB2,PTPN11,RAF1,RASD2,RBP4,RRAS2,SERPINA3,SOCS7
cAMP-mediated signaling	3.05	0.0961	ADCY5,ADCY9,Calm1 (includes others),CAMK2A,CAMK2G,Cngb1,CNR1,DUSP4,GNAI1,GNAL,LPAR1,PDE10A,PDE3B,PDE7A,PRKAR1A,PRKAR2B,PTGER2,PTGIR,RAF1,RAP1GAP,RGS2,RGS7
RANK Signaling in Osteoclasts	3.05	0.132	AKT3,Calm1 (includes others),MAP2K4,MAP2K6,MAP3K10,MAP3K8,MAPK14,NFATC1,NFKB2,PTK2B,RAF1,TAB2
CD27 Signaling in Lymphocytes	2.97	0.158	CASP3,CASP8,CYC1,MAP2K3,MAP2K4,MAP2K6,MAP3K10,MAP3K8,NFKB2
Cholecystokinin/Gastrin-mediated Signaling	2.95	0.118	IL33,MAP2K3,MAP2K4,MAP2K6,MAPK14,MEF2C,PRKCA,PTK2B,RAF1,RASD2,RHOT2,RND3,RRAS2,SRF
Renin-Angiotensin Signaling	2.92	0.117	ADCY5,ADCY9,MAP2K4,MAPK14,NFKB2,PAK1,PRKAR1A,PRKAR2B,PRKCA,PTGER2,PTK2B,RAF1,RASD2,RRAS2
Triacylglycerol Biosynthesis	2.92	0.17	AGPAT1,AGPAT2,AGPAT4,DGAT1,ELOVL1,ELOVL6,GPAT3,LPIN3
Production of Nitric Oxide and Reactive Oxygen Species in Macrophages	2.89	0.0995	AKT3,CLU,LYZ,MAP2K4,MAP3K10,MAP3K8,MAPK14,NFKB2,PON1,PPM1J,PPM1L,PPP1R3C,PPP2R1B,PRKCA,RBP4,RHOT2,RND3,TLR2,TLR4
IL-12 Signaling and Production in Macrophages	2.84	0.11	AKT3,CLU,IL12RB2,LYZ,MAP2K4,MAP3K8,MAPK14,NFKB2,PON1,PPARG,PRKCA,RBP4,RXRA,TLR2,TLR4
LXR/RXR Activation	2.82	0.114	C3,C4A/C4B,CLU,IL18RAP,IL1R2,IL1RL2,IL33,LYZ,NFKB2,PON1,RBP4,RXRA,RXRG,TLR4
Hepatic Fibrosis / Hepatic Stellate Cell Activation	2.81	0.0979	CCR7,COL20A1,COL5A2,COL8A1,COL9A1,FGFR1,IGF2,IGFBP4,IGFBP5,IL18RAP,IL1R2,IL1RL2,MMP2,MYH4,MYO5C,NFKB2,SMAD3,TLR4,VCAM1
TR/RXR Activation	2.81	0.131	AKT3,ATP2A1,HDAC3,HP,ME1,PDE3B,RXRA,RXRG,SLC16A3,STRBP,UCP2
Role of Osteoblasts, Osteoclasts and Chondrocytes in Rheumatoid Arthritis	2.81	0.0938	AKT3,ALPL,Calm1 (includes others),FZD1,FZD7,FZD9,IL18RAP,IL1R2,IL1RL2,IL33,MAP2K3,MAP2K4,MAP2K6,MAPK14,Naip1 (includes others),NFATC1,PTK2B,SMAD9,TAB2,WNT16,WNT4
IL-10 Signaling	2.8	0.139	FCGR2B,IL18RAP,IL1R2,IL1RL2,IL33,MAP2K3,MAP2K4,MAP2K6,MAPK14,NFKB2
ERK5 Signaling	2.8	0.139	MAP3K8,MEF2C,MYC,PTPN11,RASD2,RRAS2,YWHAB,YWHAH,YWHAQ,YWHAZ
Glycogen Degradation II	2.79	0.333	AGL,PGM2,PYGB,PYGL
Glioma Signaling	2.78	0.113	AKT3,Calm1 (includes others),CAMK2A,CAMK2G,CDKN2A,CDKN2C,E2F3,HDAC3,IDH3B,IGF2,PRKCA,RAF1,RASD2,RRAS2
Dopamine-DARPP32 Feedback in cAMP Signaling	2.77	0.0994	ADCY5,ADCY9,ATP2A1,CACNA2D4,Calm1 (includes others),CAMKK2,GNAI1,KCNJ11,KCNJ12,NOS1,PDIA3,PPM1J,PPM1L,PPP1R3C,PPP2R1B,PRKAR1A,PRKAR2B,PRKCA
HIPPO signaling	2.77	0.129	FRMD6,PPM1J,PPM1L,PPP1R3C,PPP2R1B,SMAD3,TJP2,YWHAB,YWHAH,YWHAQ,YWHAZ
Valine Degradation I	2.76	0.25	ACAD8,BCAT1,BCKDHA,HADHA,HSD17B4
Inflammasome pathway	2.76	0.25	AIM2,CASP8,NFKB2,P2RX7,TLR4
Cell Cycle: G2/M DNA Damage Checkpoint Regulation	2.74	0.16	CDC25B,CDC34,CDKN2A,GADD45A,YWHAB,YWHAH,YWHAQ,YWHAZ
Apelin Adipocyte Signaling Pathway	2.73	0.128	ADCY5,ADCY9,GNAI1,GPX8,MAPK14,MGST3,PLIN1,PRKAB2,PRKAR1A,PRKAR2B,PTGES
FXR/RXR Activation	2.72	0.111	ABCB4,AKT3,C3,C4A/C4B,CLU,CYP27A1,G6PC3,IL33,MAP2K4,PON1,PPARG,RBP4,RXRA,VLDLR
Breast Cancer Regulation by Stathmin1	2.69	0.0726	ADGRG5,ADGRL1,ARHGEF2,ARHGEF9,CAMK2A,CAMK2G,CCR7,CNR1,E2F3,F2R,FFAR2,FZD1,FZD7,FZD9,GALR2,GNG2,GPR157,GPRC5B,GRM1,HCAR1,LPAR1,MCHR1,MMP2,NFKB2,PAK1,PPM1J,PPM1L,PPP1R3C,PPP2R1B,PRKAR1A,PRKAR2B,PRKCA,PTGER2,PTGIR,RAF1,RASD2,RRAS2,TSHR,TUBA1B,TUBA1C,TUBA8,TUBB,TUBB4B
Spermine Biosynthesis	2.68	1	AMD1,SMS
Taurine Biosynthesis	2.68	1	CDO1,CSAD
Gαq Signaling	2.67	0.1	AKT3,Calm1 (includes others),EPM2A,GNAI1,GNAL,GNG2,GRM1,NFATC1,NFKB2,PLD5,PRKCA,PTK2B,RAF1,RGS2,RGS7,RHOT2,RND3
Calcium Signaling	2.64	0.0926	ATP2A1,CACNA2D4,Calm1 (includes others),CAMK2A,CAMK2G,CAMKK2,CASQ2,CHRNA1,HDAC3,MEF2C,MYH4,MYO5C,NFATC1,PRKAR1A,PRKAR2B,RYR1,RYR3,SLC8A1,SLC8B1,TRDN
P2Y Purigenic Receptor Signaling Pathway	2.62	0.109	ADCY5,ADCY9,AKT3,GNAI1,GNG2,MYC,NFKB2,PDIA3,PRKAR1A,PRKAR2B,PRKCA,RAF1,RASD2,RRAS2
Xenobiotic Metabolism General Signaling Pathway	2.62	0.105	AKT3,CUL3,MAP2K3,MAP2K4,MAP2K6,MAP3K10,MAP3K8,MAPK14,MGST3,NFE2L2,PRKCA,RAF1,RASD2,RRAS2,RXRA
Role of MAPK Signaling in Inhibiting the Pathogenesis of Influenza	2.62	0.132	CASP3,CXCL10,MAP2K3,MAP2K4,MAP2K6,MAPK14,NFKB2,PLAAT1,RAF1,TLR4
Dopamine Receptor Signaling	2.58	0.13	ADCY5,ADCY9,MAOB,PPM1J,PPM1L,PPP1R3C,PPP2R1B,PRKAR1A,PRKAR2B,SPR
Phagosome Formation	2.57	0.0697	ADGRG5,ADGRL1,AKT3,APBB1IP,ARF6,ARPC5,ARPC5L,C3,CCR7,CNR1,ELMO1,F2R,FCGR2B,FFAR2,FZD1,FZD7,FZD9,GALR2,GPR157,GPRC5B,GRM1,HCAR1,ITGB6,LPAR1,MAP2K3,MAP2K4,MAP2K6,MCHR1,MRC1,MYH4,MYL12B,MYLK2,MYO5C,PAK1,PIP4K2A,PLAAT1,PLD5,PRKCA,PTGER2,PTGIR,PTK2B,RAF1,RASD2,RRAS2,TLR2,TLR4,TLR5,TSHR
Cardiac β-adrenergic Signaling	2.57	0.0977	ADCY5,ADCY9,ATP2A1,CACNA2D4,GNAI1,GNAL,GNG2,PDE10A,PDE3B,PDE7A,PPM1J,PPM1L,PPP1R3C,PPP2R1B,PRKAR1A,PRKAR2B,SLC8A1
Mouse Embryonic Stem Cell Pluripotency	2.54	0.115	AKT3,FZD1,FZD7,FZD9,ID2,MAPK14,MYC,PTPN11,RAF1,RASD2,RRAS2,SMAD9
Apoptosis Signaling	2.54	0.115	CAPN3,CASP3,CASP8,CYC1,MAP2K4,Naip1 (includes others),NFKB2,PARP1,PRKCA,RAF1,RASD2,RRAS2
Sphingosine-1-phosphate Signaling	2.53	0.11	ADCY5,ADCY9,AKT3,ASAH1,CASP3,CASP8,GNAI1,NAAA,PDIA3,PTK2B,RHOT2,RND3,SMPD1
Signaling by Rho Family GTPases	2.52	0.0858	ARHGEF2,ARHGEF9,ARPC5,ARPC5L,CDH22,CDH23,CDH4,EZR,GNAI1,GNAL,GNG2,ITGB6,MAP2K4,MAP3K10,MYL12B,NFKB2,PAK1,PIP4K2A,PTK2B,RAF1,RHOT2,RND3,SEPTIN10
Endothelin-1 Signaling	2.51	0.0942	ADCY5,ADCY9,CASP3,CASP8,ECE2,GNAI1,GNAL,MAPK14,MYC,NOS1,PDIA3,PLAAT1,PLD5,PRKCA,PTGER2,RAF1,RASD2,RRAS2
Gα12/13 Signaling	2.5	0.105	AKT3,CDH22,CDH23,CDH4,F2R,LPAR1,MAP2K4,MEF2C,MYL12B,NFKB2,PTK2B,RAF1,RASD2,RRAS2
HIF1α Signaling	2.47	0.0913	AKT3,CAMK2A,CAMK2G,EGLN1,EIF4E,GCK,IGF2,LDHA,LDHB,MAP2K3,MAP2K4,MAP2K6,MMP19,MMP2,PRKCA,RAF1,RASD2,RRAS2,SAT1
Chemokine Signaling	2.46	0.125	Calm1 (includes others),CAMK2A,CAMK2G,GNAI1,MAPK14,PRKCA,PTK2B,RAF1,RASD2,RRAS2
Chronic Myeloid Leukemia Signaling	2.44	0.112	AKT3,CDKN2A,CTBP1,E2F3,HDAC3,MYC,NFKB2,PTPN11,RAF1,RASD2,RRAS2,SMAD3
PPAR Signaling	2.44	0.112	HSP90B1,IL18RAP,IL1R2,IL1RL2,IL33,NFKB2,PPARG,RAF1,RASD2,RRAS2,RXRA,SRA1
Adipogenesis pathway	2.44	0.104	AGPAT2,BSCL2,CEBPA,CTBP1,FGFR1,FZD1,FZD7,FZD9,HDAC3,PLIN1,PPARG,SMAD3,SMAD9,SOX9
Gαs Signaling	2.43	0.107	ADCY5,ADCY9,CNR1,GNAI1,GNAL,GNG2,PRKAR1A,PRKAR2B,PTGER2,PTGIR,RGS2,RYR1,RYR3
Remodeling of Epithelial Adherens Junctions	2.43	0.132	Actn3,ARF6,ARPC5,ARPC5L,TUBA1B,TUBA1C,TUBA8,TUBB,TUBB4B
PTEN Signaling	2.42	0.1	AKT3,CASP3,FGFR1,FOXO6,GHR,INPPL1,ITGB6,MAGIX,MAST2,MCRS1,NFKB2,RAF1,RASD2,RRAS2,YWHAH
Role of PKR in Interferon Induction and Antiviral Response	2.41	0.103	ATF3,CASP3,CASP8,CYC1,HSP90B1,IRF9,MAP2K3,MAP2K4,MAP2K6,MAPK14,NFKB2,TAB2,TIRAP,TLR4
Factors Promoting Cardiogenesis in Vertebrates	2.4	0.0993	ACVR1B,CAMK2A,CAMK2G,FZD1,FZD7,FZD9,MAP2K4,MAPK14,MEF2C,MYC,PDIA3,PRKCA,SMAD9,WNT16,WNT4
TCA Cycle II (Eukaryotic)	2.39	0.208	ACO2,FH,IDH3B,MDH2,SDHA
CXCR4 Signaling	2.36	0.0958	ADCY5,ADCY9,AKT3,ELMO1,GNAI1,GNAL,GNG2,MAP2K4,MYL12B,PAK1,PRKCA,RAF1,RASD2,RHOT2,RND3,RRAS2
Integrin Signaling	2.36	0.0892	Actn3,AKT3,ARF4,ARF6,ARPC5,ARPC5L,BCAR3,CAPN3,ITGB6,LIMS1,MAP2K4,MYL12B,MYLK2,PAK1,RAF1,RASD2,RHOT2,RND3,RRAS2
Gαi Signaling	2.35	0.101	ADCY5,ADCY9,CNR1,GNAI1,GNAL,GNG2,LPAR1,PRKAR1A,PRKAR2B,RAF1,RAP1GAP,RASD2,RGS7,RRAS2
ILK Signaling	2.35	0.0909	Actn3,AKT3,CASP3,FBLIM1,ITGB6,KRT18,LIMS1,MAP2K4,MAP2K6,MYC,MYH4,MYO5C,NFKB2,PPM1J,PPM1L,PPP2R1B,RHOT2,RND3
Gap Junction Signaling	2.35	0.0909	ADCY5,ADCY9,AKT3,GNAI1,LPAR1,PDIA3,PRKAR1A,PRKAR2B,PRKCA,RAF1,RASD2,RRAS2,TJP2,TUBA1B,TUBA1C,TUBA8,TUBB,TUBB4B
GM-CSF Signaling	2.34	0.129	AKT3,CAMK2A,CAMK2G,CSF2RB,PTPN11,RAF1,RASD2,RRAS2,RUNX1
PFKFB4 Signaling Pathway	2.33	0.152	GCK,MAP2K3,MAP2K4,MAP2K6,PRKAR1A,PRKAR2B,TKT
RHOGDI Signaling	2.31	0.0884	ARHGEF2,ARHGEF9,ARPC5,ARPC5L,CDH22,CDH23,CDH4,EZR,GNAI1,GNAL,GNG2,ITGB6,MYH4,MYL12B,PAK1,PIP4K2A,PRKCA,RHOT2,RND3
Reelin Signaling in Neurons	2.28	0.103	AKT3,ARHGEF2,ARHGEF9,ARPC5,ARPC5L,CAMK2A,CAMK2G,CNR1,MAP2K3,MAP2K4,MAP2K6,MAP3K10,VLDLR
Glioblastoma Multiforme Signaling	2.27	0.0936	AKT3,CDKN2A,E2F3,FZD1,FZD7,FZD9,IGF2,MYC,PDIA3,RAF1,RASD2,RHOT2,RND3,RRAS2,WNT16,WNT4
Necroptosis Signaling Pathway	2.24	0.0955	AXL,CAMK2A,CAMK2G,CAPN3,CASP8,IRF9,PYGL,SLC25A10,SLC25A4,TAB2,TIMM17A,TLR4,TSPO,VDAC1,VDAC3
PI3K Signaling in B Lymphocytes	2.22	0.0979	AKT3,ATF3,C3,Calm1 (includes others),CAMK2A,CAMK2G,FCGR2B,NFATC1,NFKB2,PDIA3,RAF1,RASD2,RRAS2,TLR4
WNT/β-catenin Signaling	2.22	0.0925	ACVR1B,AKT3,CDKN2A,FZD1,FZD7,FZD9,MARK2,MYC,PPM1J,PPM1L,PPP2R1B,SOX11,SOX9,TLE3,WNT16,WNT4
Ovarian Cancer Signaling	2.21	0.0949	AKT3,CDKN2A,E2F3,FZD1,FZD7,FZD9,HDAC3,MMP2,PRKAR1A,PRKAR2B,RAF1,RASD2,RRAS2,WNT16,WNT4
Insulin Secretion Signaling Pathway	2.21	0.0821	ADCY5,ADCY9,CACNA2D4,CAMK2A,CAMK2G,CLCN3,CPE,EIF4E,EIF4G3,GCK,GHR,KCNB1,KCNJ11,MAPK14,PDHX,PDIA3,PRKAR1A,PRKAR2B,PRKCA,RYR1,RYR3,SEC61A2
Cell Cycle Regulation by BTG Family Proteins	2.2	0.162	BTG1,BTG2,E2F3,PPM1J,PPM1L,PPP2R1B
BMP signaling pathway	2.19	0.115	FST,MAP2K4,MAPK14,NFKB2,PRKAR1A,PRKAR2B,RAF1,RASD2,RRAS2,SMAD9
Glutaryl-CoA Degradation	2.19	0.235	ACAT1,ACAT2,HADHA,HSD17B4
MYC Mediated Apoptosis Signaling	2.13	0.14	CASP3,CASP8,CDKN2A,MYC,NFKB2,PRKAR1A,PRKAR2B
Tight Junction Signaling	2.1	0.0899	AKT3,ARHGEF2,CEBPA,CLDN2,EPB41,MARK2,MPDZ,MYH4,MYO5C,NFKB2,PPM1J,PPM1L,PPP2R1B,PRKAR1A,PRKAR2B,TJP2
Superpathway of Geranylgeranyldiphosphate Biosynthesis I (via Mevalonate)	2.1	0.222	ACAT1,ACAT2,COX10,HADHA
Ceramide Signaling	2.09	0.111	AKT3,MAP2K4,NFKB2,PPM1J,PPM1L,PPP2R1B,RAF1,RASD2,RRAS2,SMPD1
Unfolded protein response	2.09	0.111	AMFR,CD82,CEBPA,DNAJA2,DNAJB5,DNAJC11,DNAJC5G,HSP90B1,NFE2L2,PPARG
UVC-Induced MAPK Signaling	2.08	0.137	MAP2K4,MAPK14,PRKCA,RAF1,RASD2,RRAS2,SMPD1
TREM1 Signaling	2.07	0.117	AKT3,CD86,FCGR2B,Naip1 (includes others),NFKB2,Nlrp1a,TLR2,TLR4,TLR5
WNT/Ca+ pathway	2.06	0.125	CAMK2A,FZD1,FZD7,FZD9,NFATC1,NFKB2,PDIA3,PRKCA
Corticotropin Releasing Hormone Signaling	2.06	0.094	ADCY5,ADCY9,ARPC5,CACNA2D4,Calm1 (includes others),CNR1,GNAI1,MAPK14,MEF2C,NOS1,PRKAR1A,PRKAR2B,PRKCA,RAF1
Pentose Phosphate Pathway	2.04	0.3	G6PD,PGD,TKT
Ketolysis	2.04	0.3	ACAT1,ACAT2,HADHA
Induction of Apoptosis by HIV1	2.03	0.123	CASP3,CASP8,CYC1,MAP2K4,Naip1 (includes others),NFKB2,SLC25A10,SLC25A4
Synaptogenesis Signaling Pathway	2.02	0.0769	ADCY5,ADCY9,AKT3,ARPC5,ARPC5L,Calm1 (includes others),CAMK2A,CAMK2G,CDH22,CDH23,CDH4,CNTNAP2,GRM1,MAPK14,NAP1L4,PAK1,PRKAR1A,PRKAR2B,RAF1,RASD2,RRAS2,STXBP4,THBS1,VLDLR
Type II Diabetes Mellitus Signaling	1.99	0.0921	ACSL6,ADIPOQ,ADIPOR1,AKT3,CACNA2D4,GCK,KCNJ11,MAP2K4,NFKB2,PPARG,PRKAB2,PRKCA,SMPD1,SOCS7
Natural Killer Cell Signaling	1.99	0.0854	AKT3,B2M,HLA-A,IL12RB2,IL18RAP,MAP2K3,MAP3K10,MAP3K8,MAPK14,NFATC1,NFKB2,PAK1,PTK2B,PTPN11,RAF1,RASD2,RRAS2
Mitotic Roles of Polo-Like Kinase	1.99	0.121	CDC25B,FBXO5,HSP90B1,PLK2,PPM1J,PPM1L,PPP2R1B,SMC1A
Axonal Guidance Signaling	1.98	0.0692	AKT3,ARPC5,ARPC5L,ECE2,EIF4E,FZD1,FZD7,FZD9,GNAI1,GNAL,GNG2,HERC2,ITGB6,KCNJ12,MMP2,MYL12B,NFATC1,PAK1,PDIA3,PRKAR1A,PRKAR2B,PRKCA,PTPN11,RAF1,RASD2,RRAS2,SEMA3F,SRGAP3,TUBA1B,TUBA1C,TUBA8,TUBB,TUBB4B,WNT16,WNT4
Non-Small Cell Lung Cancer Signaling	1.96	0.106	AKT3,CDKN2A,E2F3,HDAC3,PRKCA,RAF1,RASD2,RRAS2,RXRA,RXRG
MSP-RON Signaling In Cancer Cells Pathway	1.96	0.0942	AKT3,CSF2RB,MYC,NFKB2,PTK2B,RAF1,RASD2,RRAS2,TRIM24,YWHAB,YWHAH,YWHAQ,YWHAZ
Pentose Phosphate Pathway (Oxidative Branch)	1.93	0.5	G6PD,PGD
Ketogenesis	1.92	0.273	ACAT1,ACAT2,HADHA
TGF-β Signaling	1.9	0.104	ACVR1B,MAP2K3,MAP2K4,MAP2K6,MAPK14,RAF1,RASD2,RRAS2,SMAD3,SMAD9
Ferroptosis Signaling Pathway	1.89	0.0952	ARF4,ARF6,EMP1,NFE2L2,NFS1,PRKAB2,RAF1,RASD2,RRAS2,SAT1,SLC1A5,SLC38A1
NRF2-mediated Oxidative Stress Response	1.88	0.0802	CDC34,CUL3,DNAJA2,DNAJB5,DNAJC11,DNAJC5G,ENC1,HSP90B1,MAP2K3,MAP2K4,MAP2K6,MAPK14,MGST3,NFE2L2,PRKCA,RAF1,RASD2,RRAS2,SOD3
Sperm Motility	1.87	0.0787	AXL,Calm1 (includes others),CLK3,Cngb1,FGFR1,GNAI1,GNAL,GNG2,MAP2K3,MAP2K4,MAP2K6,PDIA3,PLAAT1,PRKAR1A,PRKAR2B,PRKCA,PTK2B,RYK,SLC12A2,TWF1
BER (Base Excision Repair) Pathway	1.84	0.136	CDKN2A,MAP2K3,MAP2K4,MAP2K6,PARP1,PNKP
Cyclins and Cell Cycle Regulation	1.84	0.107	CDC34,CDKN2A,CDKN2C,E2F3,HDAC3,PPM1J,PPM1L,PPP2R1B,RAF1
PEDF Signaling	1.84	0.107	AKT3,CASP8,MAPK14,NFKB2,PPARG,RAF1,RASD2,RRAS2,SRF
FGF Signaling	1.84	0.107	AKT3,FGF13,FGFR1,MAP2K3,MAP2K6,MAPK14,PRKCA,PTPN11,RAF1
eNOS Signaling	1.83	0.0881	ADCY5,ADCY9,AKT3,Calm1 (includes others),CASP3,CASP8,CHRNA1,Cngb1,HSP90B1,LPAR1,PRKAB2,PRKAR1A,PRKAR2B,PRKCA
Synaptic Long Term Potentiation	1.81	0.093	Calm1 (includes others),CAMK2A,CAMK2G,GRM1,PDIA3,PPP1R3C,PRKAR1A,PRKAR2B,PRKCA,RAF1,RASD2,RRAS2
G Beta Gamma Signaling	1.81	0.093	AKT3,CACNA2D4,GNAI1,GNAL,GNG2,PAK1,PRKAR1A,PRKAR2B,PRKCA,RAF1,RASD2,RRAS2
CDP-diacylglycerol Biosynthesis I	1.78	0.182	AGPAT1,AGPAT2,AGPAT4,GPAT3
Dilated Cardiomyopathy Signaling Pathway	1.77	0.089	ADCY5,ADCY9,AKT3,CACNA2D4,CAMK2A,CAMK2G,DMD,MAPK14,MYH4,MYO5C,PRKAR1A,PRKAR2B,PTPN11
Synaptic Long Term Depression	1.77	0.0825	CACNA2D4,GNAI1,GNAL,GRM1,NOS1,PDIA3,PLAAT1,PPM1J,PPM1L,PPP2R1B,PRKCA,RAF1,RASD2,RRAS2,RYR1,RYR3
fMLP Signaling in Neutrophils	1.76	0.0916	ARPC5,ARPC5L,Calm1 (includes others),GNAI1,GNAL,GNG2,NFATC1,NFKB2,PRKCA,RAF1,RASD2,RRAS2
IL-8 Signaling	1.76	0.0806	AKT3,GNAI1,GNAL,GNG2,IRAK2,MAP2K4,MMP2,MYL12B,PLD5,PRKCA,PTK2B,RAF1,RASD2,RHOT2,RND3,RRAS2,VCAM1
Bladder Cancer Signaling	1.76	0.0948	CDKN2A,E2F3,FGF13,HDAC3,MMP19,MMP2,MYC,RAF1,RASD2,RRAS2,THBS1
Role of Tissue Factor in Cancer	1.76	0.0948	AKT3,CASP3,EIF4E,F3,MAPK14,PAK1,PRKCA,PTK2B,PTPN11,RASD2,RRAS2
Endocannabinoid Neuronal Synapse Pathway	1.75	0.0884	ADCY5,ADCY9,CACNA2D4,CNR1,GNAI1,GNAL,GNG2,GRM1,MAPK14,NDUFS2,PDIA3,PRKAR1A,PRKAR2B
Apelin Pancreas Signaling Pathway	1.75	0.13	MAP2K4,NFKB2,PDE3B,PRKAB2,PRKAR1A,PRKAR2B
HGF Signaling	1.74	0.0909	AKT3,CDKN2A,ITGB6,MAP2K4,MAP3K10,MAP3K8,PAK1,PRKCA,PTPN11,RAF1,RASD2,RRAS2
Glioma Invasiveness Signaling	1.74	0.11	F2R,MMP2,PLAU,RASD2,RHOT2,RND3,RRAS2,TIMP4
Inhibition of Angiogenesis by TSP1	1.74	0.147	AKT3,CASP3,MAP2K4,MAPK14,THBS1
Serine Biosynthesis	1.72	0.4	DUSP26,UBAC2
CREB Signaling in Neurons	1.72	0.0648	ADCY5,ADCY9,ADGRG5,ADGRL1,AKT3,CACNA2D4,Calm1 (includes others),CAMK2A,CAMK2G,CCR7,CNR1,F2R,FFAR2,FGFR1,FZD1,FZD7,FZD9,GALR2,GHR,GNAI1,GNAL,GNG2,GPR157,GPRC5B,GRM1,HCAR1,LPAR1,MCHR1,PDIA3,POLR2C,PRKAR1A,PRKAR2B,PRKCA,PTGER2,PTGIR,RAF1,RASD2,RRAS2,TSHR
Neuroinflammation Signaling Pathway	1.71	0.073	ACVR1B,AKT3,B2M,CASP3,CASP8,CD86,CXCL10,FZD1,HLA-A,HLA-DMA,IRAK2,MAP2K4,MAPK14,Naip1 (includes others),NFATC1,NFE2L2,NFKB2,P2RX7,TIRAP,TLR2,TLR4,TLR5,VCAM1
Fc Epsilon RI Signaling	1.71	0.0932	AKT3,INPPL1,MAP2K3,MAP2K4,MAP2K6,MAPK14,PRKCA,PTPN11,RAF1,RASD2,RRAS2
Leptin Signaling in Obesity	1.71	0.108	ADCY5,ADCY9,AKT3,PDE3B,PDIA3,PRKAR1A,PRKAR2B,PTPN11
Hypoxia Signaling in the Cardiovascular System	1.71	0.108	CDC34,HSP90B1,LDHA,UBE2B,UBE2F,UBE2H,UBE2N,UBE2R2
Coagulation System	1.68	0.143	F2R,F3,PLAU,PROS1,THBD
Role of NANOG in Mammalian Embryonic Stem Cell Pluripotency	1.66	0.0917	AKT3,FZD1,FZD7,FZD9,RAF1,RASD2,RRAS2,SALL4,SMAD9,WNT16,WNT4
Phosphatidylglycerol Biosynthesis II (Non-plastidic)	1.65	0.167	AGPAT1,AGPAT2,AGPAT4,GPAT3
Tryptophan Degradation III (Eukaryotic)	1.65	0.167	ACAT1,ACAT2,HADHA,HSD17B4
Neurotrophin/TRK Signaling	1.64	0.105	MAP2K3,MAP2K4,MAP2K6,PTPN11,RAF1,RASD2,RRAS2,SPRY2
Urate Biosynthesis/Inosine 5'-phosphate Degradation	1.62	0.214	IMPDH2,NT5C1A,NT5C2
Mevalonate Pathway I	1.62	0.214	ACAT1,ACAT2,HADHA
RAC Signaling	1.6	0.087	ANK1,ARPC5,ARPC5L,ITGB6,MAP2K4,NFKB2,PAK1,PIP4K2A,PTK2B,RAF1,RASD2,RRAS2
Telomerase Signaling	1.6	0.0935	AKT3,HDAC3,HSP90B1,MYC,PPM1J,PPM1L,PPP2R1B,RAF1,RASD2,RRAS2
Gluconeogenesis I	1.59	0.16	ALDOA,BPGM,MDH2,ME1
Complement System	1.59	0.135	C2,C3,C4A/C4B,CFH,MASP2
VDR/RXR Activation	1.58	0.103	CEBPA,CXCL10,GADD45A,IGFBP5,PRKCA,RXRA,RXRG,THBD
Xenobiotic Metabolism CAR Signaling Pathway	1.58	0.0798	ALDH1A1,CHST3,HS3ST5,HSP90B1,MAP2K3,MAP2K4,MAP2K6,MGST3,PPM1J,PPM1L,PPP2R1B,PRKCA,RXRA,SOD3,SRA1
RHOA Signaling	1.57	0.0887	ARPC5,ARPC5L,EZR,LPAR1,MYL12B,MYLK2,PIP4K2A,PTK2B,RND3,SEMA3F,SEPTIN10
Granulocyte Adhesion and Diapedesis	1.56	0.0794	CCL19,Ccl6,Ccl9,CCR7,CLDN2,CXCL10,EZR,GNAI1,IL18RAP,IL1R2,IL1RL2,IL33,MMP19,MMP2,VCAM1
Pyruvate Fermentation to Lactate	1.56	0.333	LDHA,LDHB
Rapoport-Luebering Glycolytic Shunt	1.56	0.333	BPGM,TIGAR
NAD Biosynthesis III	1.56	0.333	NMNAT1,Nmnat3
Fcγ Receptor-mediated Phagocytosis in Macrophages and Monocytes	1.55	0.0957	AKT3,ARF6,ARPC5,ARPC5L,EZR,PAK1,PLD5,PRKCA,PTK2B
ERBB Signaling	1.55	0.0957	MAP2K3,MAP2K4,MAP2K6,MAPK14,PAK1,PRKCA,RAF1,RASD2,RRAS2
Choline Biosynthesis III	1.54	0.2	PCYT1A,PHKA1,PLD5
Xenobiotic Metabolism PXR Signaling Pathway	1.52	0.0785	ALDH1A1,CAMK2A,CAMK2G,CHST3,HS3ST5,HSP90B1,MAOB,MGST3,PPM1A,PPP1R3C,PRKAR1A,PRKAR2B,PRKCA,RXRA,SRA1
TNFR1 Signaling	1.51	0.115	CASP3,CASP8,MAP2K4,Naip1 (includes others),NFKB2,PAK1
Regulation Of The Epithelial Mesenchymal Transition By Growth Factors Pathway	1.51	0.0781	AKT3,FGF13,FGFR1,ID2,MAP2K3,MAP2K4,MAP2K6,MAPK14,MMP2,NFKB2,PTPN11,RAF1,RASD2,RRAS2,SMAD3
Small Cell Lung Cancer Signaling	1.5	0.0938	AKT3,CYC1,E2F3,HDAC3,MYC,NFKB2,NOS1,RXRA,RXRG
BEX2 Signaling Pathway	1.5	0.0988	AKT3,ITGB6,MAP2K4,MMP2,NFKB2,PPM1J,PPM1L,PPP2R1B
Leukocyte Extravasation Signaling	1.49	0.0777	Actn3,CLDN2,CTNNA3,EZR,GNAI1,MAP2K4,MAPK14,MMP19,MMP2,PRKCA,PTK2B,PTPN11,RAP1GAP,TIMP4,VCAM1
NAD Salvage Pathway II	1.48	0.148	NMNAT1,Nmnat3,NT5C1A,NT5C2
ATM Signaling	1.47	0.0928	GADD45A,HERC2,MAP2K4,MAPK14,PPM1J,PPM1L,PPP2R1B,SMC1A,TLK2
Granzyme B Signaling	1.46	0.188	CASP3,CASP8,PARP1
Extrinsic Prothrombin Activation Pathway	1.46	0.188	F3,PROS1,THBD
p53 Signaling	1.45	0.0918	AKT3,CCNK,CDKN2A,COQ8A,DRAM1,GADD45A,MAPK14,THBS1,TIGAR
Salvage Pathways of Pyrimidine Ribonucleotides	1.45	0.0918	AK1,MAP2K3,MAP2K4,MAP2K6,MAP3K8,PAK1,UCK1,UCKL1,UPP1
UVA-Induced MAPK Signaling	1.45	0.0918	CASP3,MAP2K4,MAPK14,PARP1,PDIA3,PRKCA,RASD2,RRAS2,SMPD1
Cell Cycle: G1/S Checkpoint Regulation	1.45	0.103	CDC34,CDKN2A,CDKN2C,E2F3,HDAC3,MYC,SMAD3
Superpathway of Serine and Glycine Biosynthesis I	1.42	0.286	DUSP26,UBAC2
Phosphatidylcholine Biosynthesis I	1.42	0.286	PCYT1A,PHKA1
NAD Salvage Pathway III	1.42	0.286	NMNAT1,Nmnat3
Ceramide Degradation	1.42	0.286	ASAH1,NAAA
Glycogen Biosynthesis II (from UDP-D-Glucose)	1.42	0.286	EPM2A,GYG1
Aldosterone Signaling in Epithelial Cells	1.41	0.0793	DNAJB5,DNAJC11,DNAJC27,DNAJC5G,HSP90B1,ICMT,KCNU1,PDIA3,PIP4K2A,PRKCA,RAF1,SLC12A2,TRAP1
EGF Signaling	1.41	0.109	AKT3,MAP2K4,MAPK14,PRKCA,RAF1,SRF
GPCR-Mediated Nutrient Sensing in Enteroendocrine Cells	1.39	0.0862	ADCY5,ADCY9,CACNA2D4,FFAR2,GNAI1,GNG2,PDIA3,PRKAR1A,PRKAR2B,PRKCA
LPS/IL-1 Mediated Inhibition of RXR Function	1.39	0.0717	ABCB9,ACSL6,ALDH1A1,CHST3,CPT2,CRAT,ECSIT,HS3ST5,IL18RAP,IL1R2,IL1RL2,IL33,MAOB,MAP2K4,MGST3,RXRA,SOD3,TLR4
Cellular Effects of Sildenafil (Viagra)	1.38	0.0805	ADCY5,ADCY9,CACNA2D4,Calm1 (includes others),MYH4,MYL12B,MYO5C,PABPC4,PDE3B,PDIA3,PRKAR1A,PRKAR2B
Gustation Pathway	1.37	0.075	ADCY5,ADCY9,CACNA2D4,KCNJ11,KCNJ12,LRRC8D,P2RX4,P2RX7,PDE3B,PRKAR1A,PRKAR2B,SCN3B,SCN4A,SCN4B,SCN8A
Neuregulin Signaling	1.37	0.0855	AKT3,ERRFI1,HSP90B1,ITGB6,MYC,PRKCA,PTPN11,RAF1,RASD2,RRAS2
Prolactin Signaling	1.36	0.093	KCNU1,MYC,PRKCA,PTPN11,RAF1,RASD2,RRAS2,SOCS7
PDGF Signaling	1.36	0.093	INPPL1,MAP2K4,MYC,PRKCA,RAF1,RASD2,RRAS2,SRF
HMGB1 Signaling	1.36	0.0778	AKT3,IL33,MAP2K3,MAP2K4,MAP2K6,MAPK14,NFKB2,RASD2,RHOT2,RND3,RRAS2,TLR4,VCAM1
NGF Signaling	1.35	0.0847	AKT3,MAP2K4,MAP3K10,MAP3K8,NFKB2,PTPN11,RAF1,RASD2,RRAS2,SMPD1
Oncostatin M Signaling	1.34	0.116	CHI3L1,PLAU,RAF1,RASD2,RRAS2
Methylthiopropionate Biosynthesis	1.34	1	ADI1
Acetyl-CoA Biosynthesis III (from Citrate)	1.34	1	ACLY
Asparagine Biosynthesis I	1.34	1	ASNS
Sulfite Oxidation IV	1.34	1	SUOX
Alanine Biosynthesis III	1.34	1	NFS1
Regulation Of The Epithelial Mesenchymal Transition In Development Pathway	1.34	0.092	FZD1,FZD7,FZD9,LOX,NFKB2,PYGO1,WNT16,WNT4
Superoxide Radicals Degradation	1.31	0.25	CYGB,SOD3
Sphingomyelin Metabolism	1.31	0.25	SGMS2,SMPD1
Relaxin Signaling	1.31	0.0784	ADCY5,ADCY9,AKT3,GNAI1,GNAL,GNG2,NFKB2,PDE10A,PDE3B,PDE7A,PRKAR1A,PRKAR2B
Purine Nucleotides Degradation II (Aerobic)	1.27	0.158	IMPDH2,NT5C1A,NT5C2
Coronavirus Replication Pathway	1.27	0.111	TUBA1B,TUBA1C,TUBA8,TUBB,TUBB4B
PCP (Planar Cell Polarity) Pathway	1.25	0.1	FZD1,FZD7,FZD9,MAP2K4,WNT16,WNT4
IL-15 Production	1.25	0.0813	AXL,CLK3,FGFR1,MAP2K3,MAP2K4,MAP2K6,NFKB2,PTK2B,RYK,TWF1
Crosstalk between Dendritic Cells and Natural Killer Cells	1.24	0.0879	CAMK2A,CAMK2G,CCR7,CD86,CSF2RB,HLA-A,NFKB2,TLR4
HER-2 Signaling in Breast Cancer	1.23	0.0705	AKT3,ARF4,ARF6,CASP3,COX10,COX5A,COX6A1,ITGB6,MMP2,MYC,NFKB2,PRKCA,RAF1,RASD2,RRAS2,SMAD3
Macropinocytosis Signaling	1.23	0.0921	ARF6,ITGB6,MRC1,PAK1,PRKCA,RASD2,RRAS2
Paxillin Signaling	1.22	0.0833	Actn3,ARF6,ITGB6,MAP2K4,MAPK14,PAK1,PTK2B,RASD2,RRAS2
IL-2 Signaling	1.22	0.0984	AKT3,PTK2B,PTPN11,RAF1,RASD2,RRAS2
Sphingosine and Sphingosine-1-phosphate Metabolism	1.22	0.222	ASAH1,NAAA
Phagosome Maturation	1.21	0.0755	ATP6AP2,ATP6V1A,B2M,CTSH,CTSV,HLA-A,NOS1,TUBA1B,TUBA1C,TUBA8,TUBB,TUBB4B
Angiopoietin Signaling	1.2	0.0909	AKT3,GRB14,NFKB2,PAK1,PTPN11,RASD2,RRAS2
iNOS Signaling	1.2	0.106	Calm1 (includes others),IRAK2,MAPK14,NFKB2,TLR4
nNOS Signaling in Neurons	1.2	0.106	Calm1 (includes others),CAMK2A,CAPN3,NOS1,PRKCA
IL-4 Signaling	1.2	0.086	AKT3,HLA-A,HLA-DMA,IL13RA1,INPPL1,NFATC1,RASD2,RRAS2
mTOR Signaling	1.2	0.0708	AKT3,EIF4E,EIF4G3,MAPKAP1,PLD5,PPM1J,PPM1L,PPP2R1B,PRKAB2,PRKCA,RASD2,RHOT2,RND3,RRAS2,ULK1
Melanocyte Development and Pigmentation Signaling	1.18	0.0851	ADCY5,ADCY9,PRKAR1A,PRKAR2B,PTPN11,RAF1,RASD2,RRAS2
Inhibition of ARE-Mediated mRNA Degradation Pathway	1.18	0.0745	AKT3,MAPK14,PPM1J,PPM1L,PPP2R1B,PRKAR1A,PRKAR2B,PSME4,YWHAB,YWHAH,YWHAQ,YWHAZ
Apelin Muscle Signaling Pathway	1.17	0.104	AKT3,GNAI1,GNAL,GNG2,PRKAB2
Thrombopoietin Signaling	1.17	0.0952	MYC,PRKCA,PTPN11,RAF1,RASD2,RRAS2
Agranulocyte Adhesion and Diapedesis	1.17	0.0701	AOC3,CCL19,Ccl6,Ccl9,CCR7,CLDN2,CXCL10,EZR,GNAI1,IL33,MMP19,MMP2,MYH4,MYO5C,VCAM1
Tumor Microenvironment Pathway	1.16	0.0726	AKT3,FGF13,FOXO6,HLA-A,IGF2,MMP19,MMP2,MYC,NFKB2,PLAU,RAF1,RASD2,RRAS2
Putrescine Degradation III	1.16	0.143	ALDH1A1,MAOB,SAT1
IL-3 Signaling	1.16	0.0886	AKT3,CSF2RB,PAK1,PRKCA,RAF1,RASD2,RRAS2
FLT3 Signaling in Hematopoietic Progenitor Cells	1.13	0.0875	AKT3,EIF4E,MAPK14,PTPN11,RAF1,RASD2,RRAS2
Renal Cell Carcinoma Signaling	1.13	0.0875	AKT3,FH,PAK1,PTPN11,RAF1,RASD2,RRAS2
Prostanoid Biosynthesis	1.13	0.2	PTGES,PTGES2
Calcium Transport I	1.13	0.2	ANXA5,ATP2A1
PXR/RXR Activation	1.12	0.0923	ABCB9,AKT3,ALDH1A1,PRKAR1A,PRKAR2B,RXRA
Melanoma Signaling	1.11	0.1	AKT3,CDKN2A,RAF1,RASD2,RRAS2
FAT10 Cancer Signaling Pathway	1.11	0.1	ACVR1B,AKT3,EEF1A1,NFKB2,SMAD3
Human Embryonic Stem Cell Pluripotency	1.1	0.0723	AKT3,FGFR1,FZD1,FZD7,FZD9,GNAI1,GNAL,GNG2,SALL4,SMAD3,WNT16,WNT4
Pyridoxal 5'-phosphate Salvage Pathway	1.09	0.0909	MAP2K3,MAP2K4,MAP2K6,MAP3K8,PAK1,PNPO
JAK/STAT Signaling	1.09	0.0854	AKT3,NFKB2,PTPN11,RAF1,RASD2,RRAS2,SOCS7
Amyloid Processing	1.08	0.098	AKT3,CAPN3,MAPK14,PRKAR1A,PRKAR2B
Coronavirus Pathogenesis Pathway	1.08	0.069	ATP6V1A,CASP3,CASP8,E2F3,EEF1A1,EEF1A2,EIF4E,HDAC3,IRF9,MAP2K4,MAPK14,NFKB2,PTGES2,SMAD3
VEGF Signaling	1.07	0.0808	Actn3,AKT3,PRKCA,PTK2B,PTPN11,RAF1,RASD2,RRAS2
Apelin Cardiomyocyte Signaling Pathway	1.07	0.0808	AKT3,ATP2A1,GNAI1,MAPK14,MYL12B,PDIA3,PRKCA,SLC8A1
NAD Signaling Pathway	1.06	0.0728	AKT3,LDHA,LDHB,NFKB2,NMNAT1,Nmnat3,PARP1,POLR2C,PRKAB2,RYR1,RYR3
TWEAK Signaling	1.06	0.108	CASP3,CASP8,Naip1 (includes others),NFKB2
GDP-glucose Biosynthesis	1.06	0.182	GCK,PGM2
UDP-D-xylose and UDP-D-glucuronate Biosynthesis	1.05	0.5	UGDH
Alanine Degradation III	1.05	0.5	GPT2
Flavin Biosynthesis IV (Mammalian)	1.05	0.5	FLAD1
Alanine Biosynthesis II	1.05	0.5	GPT2
Spermidine Biosynthesis I	1.05	0.5	AMD1
Glycine Degradation (Creatine Biosynthesis)	1.05	0.5	GATM
CCR3 Signaling in Eosinophils	1.04	0.0741	Calm1 (includes others),GNAI1,GNAL,GNG2,MAPK14,PAK1,PRKCA,RAF1,RASD2,RRAS2
PAK Signaling	1.03	0.0763	CASP3,ITGB6,MAP2K4,MYL12B,PAK1,PTK2B,RAF1,RASD2,RRAS2
Stearate Biosynthesis I (Animals)	1.03	0.0943	ACOT9,ACSL6,ELOVL1,ELOVL6,PPT1
IL-22 Signaling	1.02	0.125	AKT3,MAP2K4,MAPK14
Nitric Oxide Signaling in the Cardiovascular System	1.02	0.0756	AKT3,ATP2A1,CACNA2D4,Calm1 (includes others),HSP90B1,PDE3B,PRKAR1A,PRKAR2B,PRKCA
Glucose and Glucose-1-phosphate Degradation	0.991	0.167	GCK,PGM2
tRNA Charging	0.991	0.103	AARS1,CARS2,TARS3,YARS1
Antigen Presentation Pathway	0.991	0.103	B2M,HLA-A,HLA-DMA,PDIA3
Role of JAK family kinases in IL-6-type Cytokine Signaling	0.983	0.12	MAP2K4,MAPK14,PTPN11
Glutathione Redox Reactions I	0.983	0.12	GPX8,MGST3,PTGES
Lymphotoxin β Receptor Signaling	0.975	0.0909	AKT3,CASP3,CYC1,NFKB2,VCAM1
Growth Hormone Signaling	0.975	0.0845	CEBPA,GHR,IGF2,PRKCA,SOCS7,SRF
Netrin Signaling	0.951	0.0833	CACNA2D4,NFATC1,PRKAR1A,PRKAR2B,RYR1,RYR3
Cell Cycle Control of Chromosomal Replication	0.947	0.0893	CDK14,CDK16,CDK19,CDT1,DNA2
IL-17A Signaling in Gastric Cells	0.943	0.115	CXCL10,MAP2K4,MAPK14
Acyl-CoA Hydrolysis	0.932	0.154	ACOT9,PPT1
Oleate Biosynthesis II (Animals)	0.932	0.154	FADS1,FADS6
Guanosine Nucleotides Degradation III	0.932	0.154	NT5C1A,NT5C2
GPCR-Mediated Integration of Enteroendocrine Signaling Exemplified by an L Cell	0.932	0.0822	ADCY5,ADCY9,GNAI1,PDIA3,PRKAR1A,PRKAR2B
Role of CHK Proteins in Cell Cycle Checkpoint Control	0.924	0.0877	E2F3,PPM1J,PPM1L,PPP2R1B,TLK2
Role of IL-17A in Arthritis	0.924	0.0877	MAP2K3,MAP2K4,MAP2K6,MAPK14,NFKB2
Pancreatic Adenocarcinoma Signaling	0.903	0.0714	AKT3,CDKN2A,E2F3,HDAC3,MAP2K4,NFKB2,PLD5,RAF1,SMAD3
April Mediated Signaling	0.903	0.0952	MAP2K4,MAPK14,NFATC1,NFKB2
Cancer Drug Resistance By Drug Efflux	0.9	0.0862	AKT3,FOXO6,RAF1,RASD2,RRAS2
Tetrahydrobiopterin Biosynthesis I	0.883	0.333	SPR
Geranylgeranyldiphosphate Biosynthesis	0.883	0.333	COX10
Anandamide Degradation	0.883	0.333	NAAA
Tetrahydrobiopterin Biosynthesis II	0.883	0.333	SPR
B Cell Activating Factor Signaling	0.876	0.093	MAP2K4,MAPK14,NFATC1,NFKB2
DNA Double-Strand Break Repair by Non-Homologous End Joining	0.876	0.143	PARP1,XRCC5
Serotonin Receptor Signaling	0.876	0.093	ADCY5,ADCY9,MAOB,SPR
Actin Nucleation by ARP-WASP Complex	0.873	0.0753	ARPC5,ARPC5L,ITGB6,RASD2,RHOT2,RND3,RRAS2
Endometrial Cancer Signaling	0.854	0.0833	AKT3,MYC,RAF1,RASD2,RRAS2
Retinoic acid Mediated Apoptosis Signaling	0.854	0.0833	CASP3,CASP8,PARP1,RXRA,RXRG
Prostate Cancer Signaling	0.848	0.0714	AKT3,E2F3,HDAC3,HSP90B1,NFKB2,RAF1,RASD2,RRAS2
Atherosclerosis Signaling	0.845	0.0692	CLU,F3,IL33,LYZ,NFKB2,PLAAT1,PON1,RBP4,VCAM1
Superpathway of Cholesterol Biosynthesis	0.836	0.103	ACAT1,ACAT2,HADHA
NF-κB Activation by Viruses	0.833	0.0769	AKT3,NFKB2,PRKCA,RAF1,RASD2,RRAS2
Maturity Onset Diabetes of Young (MODY) Signaling	0.833	0.0769	ADIPOQ,CACNA2D4,GCK,KCNJ11,NFKB2,UCP2
Superpathway of Citrulline Metabolism	0.827	0.133	NOS1,OAT
Death Receptor Signaling	0.821	0.0729	CASP3,CASP8,CYC1,MAP2K4,Naip1 (includes others),NFKB2,PARP1
Androgen Signaling	0.812	0.0651	CACNA2D4,Calm1 (includes others),GNAI1,GNAL,GNG2,NFKB2,POLR2C,PRKAR1A,PRKAR2B,PRKCA,SMAD3
Estrogen-Dependent Breast Cancer Signaling	0.812	0.0759	AKT3,HSD17B12,HSD17B4,NFKB2,RASD2,RRAS2
Semaphorin Neuronal Repulsive Signaling Pathway	0.807	0.0662	AKT3,ITGB6,MAP2K3,MAP2K4,MAP2K6,MYL12B,PAK1,PRKAR1A,PRKAR2B,SEMA3F
Actin Cytoskeleton Signaling	0.804	0.0612	Actn3,ARPC5,ARPC5L,EZR,F2R,FGF13,ITGB6,MYH4,MYL12B,MYLK2,MYO5C,PAK1,RAF1,RASD2,RRAS2
IL-23 Signaling Pathway	0.799	0.087	AKT3,IL12RB2,NFKB2,RUNX1
Regulation of Actin-based Motility by Rho	0.788	0.069	ARPC5,ARPC5L,ITGB6,MYL12B,PAK1,PIP4K2A,RHOT2,RND3
Chondroitin Sulfate Degradation (Metazoa)	0.783	0.125	GALNS,GM2A
Adenosine Nucleotides Degradation II	0.783	0.125	NT5C1A,NT5C2
Parkinson's Signaling	0.783	0.125	CASP3,MAPK14
Branched-chain α-keto acid Dehydrogenase Complex	0.767	0.25	BCKDHA
Spermine and Spermidine Degradation I	0.767	0.25	SAT1
Phenylethylamine Degradation I	0.767	0.25	AOC3
Glutathione Redox Reactions II	0.767	0.25	PDIA3
Melatonin Degradation II	0.767	0.25	MAOB
Arginine Degradation I (Arginase Pathway)	0.767	0.25	OAT
L-cysteine Degradation I	0.767	0.25	CDO1
Molybdenum Cofactor Biosynthesis	0.767	0.25	NFS1
Clathrin-mediated Endocytosis Signaling	0.754	0.0622	ARF6,ARPC5,ARPC5L,CLU,EPN1,F2R,FGF13,ITGB6,LYZ,PON1,RAB4A,RBP4
TNFR2 Signaling	0.747	0.0938	MAP2K4,Naip1 (includes others),NFKB2
Neuropathic Pain Signaling In Dorsal Horn Neurons	0.742	0.0693	CAMK2A,CAMK2G,GRM1,PDIA3,PRKAR1A,PRKAR2B,PRKCA
D-myo-inositol (1,4,5)-trisphosphate Degradation	0.74	0.118	INPP5A,INPPL1
Glutamate Receptor Signaling	0.733	0.0758	Calm1 (includes others),GNG2,GRM1,HOMER1,SLC38A1
Iron homeostasis signaling pathway	0.726	0.0647	ACO2,ATP6AP2,ATP6V1A,CDC34,HJV,HP,NFS1,SLC40A1,SMAD3
CD40 Signaling	0.717	0.0746	MAP2K3,MAP2K4,MAP2K6,MAPK14,NFKB2
Eicosanoid Signaling	0.717	0.0746	PLAAT1,PTGER2,PTGES,PTGES2,PTGIR
Sumoylation Pathway	0.714	0.068	CEBPA,CTBP1,DNMT3A,MAP2K4,NFKB2,RHOT2,RND3
Aryl Hydrocarbon Receptor Signaling	0.712	0.0629	ALDH1A1,CDKN2A,HSP90B1,MGST3,MYC,NFE2L2,NFIC,NFKB2,RXRA,RXRG
Protein Ubiquitination Pathway	0.708	0.0582	AMFR,B2M,CDC34,DNAJB5,DNAJC11,DNAJC27,DNAJC5G,HLA-A,HSP90B1,TRAP1,UBE2B,UBE2F,UBE2H,UBE2N,UBE2R2,UBE3B
Th1 Pathway	0.706	0.0656	CD86,HLA-A,HLA-DMA,ICOSLG/LOC102723996,IL12RB2,MAP2K6,NFATC1,NOTCH2
γ-linolenate Biosynthesis II (Animals)	0.703	0.111	ACSL6,FADS1
1D-myo-inositol Hexakisphosphate Biosynthesis II (Mammalian)	0.703	0.111	INPP5A,INPPL1
Mitochondrial L-carnitine Shuttle Pathway	0.703	0.111	ACSL6,CPT2
D-myo-inositol (1,3,4)-trisphosphate Biosynthesis	0.703	0.111	INPP5A,INPPL1
Pregnenolone Biosynthesis	0.703	0.111	CYP27A1,MICAL2
Regulation of eIF4 and p70S6K Signaling	0.701	0.0615	AKT3,EIF4E,EIF4G3,ITGB6,MAPK14,PPM1J,PPM1L,PPP2R1B,RAF1,RASD2,RRAS2
4-1BB Signaling in T Lymphocytes	0.693	0.0882	MAP2K4,MAPK14,NFKB2
Role of JAK2 in Hormone-like Cytokine Signaling	0.693	0.0882	GHR,PTPN11,SOCS7
Pyrimidine Ribonucleotides Interconversion	0.693	0.0882	AK1,CTPS2,DHX29
Fatty Acid β-oxidation I	0.693	0.0882	ACSL6,HADHA,HSD17B4
Hereditary Breast Cancer Signaling	0.69	0.0634	AKT3,DPF1,GADD45A,HDAC3,POLR2C,RASD2,RRAS2,SMARCA2,SMARCD3
Proline Biosynthesis II (from Arginine)	0.68	0.2	OAT
Creatine-phosphate Biosynthesis	0.68	0.2	CKM
Tetrahydrofolate Salvage from 5,10-methenyltetrahydrofolate	0.68	0.2	MTHFD1
Citrulline-Nitric Oxide Cycle	0.68	0.2	NOS1
Folate Polyglutamylation	0.68	0.2	MTHFD1
Ephrin Receptor Signaling	0.672	0.0597	AKT3,ARPC5,ARPC5L,GNAI1,GNAL,GNG2,ITGB6,PAK1,PTPN11,RAF1,RASD2,RRAS2
UVB-Induced MAPK Signaling	0.67	0.0769	EIF4E,MAP2K4,MAPK14,PRKCA
Agrin Interactions at Neuromuscular Junction	0.664	0.0714	CHRNA1,MAP2K4,PAK1,RASD2,RRAS2
Huntington's Disease Signaling	0.658	0.0569	AKT3,ATP5F1A,ATP5F1B,ATP5F1C,CAPN3,CASP3,CASP8,GNG2,GRM1,HDAC3,MAP2K4,MAP3K10,POLR2C,PRKCA,PSME4,SDHA
Regulation of Cellular Mechanics by Calpain Protease	0.652	0.0674	Actn3,CAPN3,EZR,ITGB6,RASD2,RRAS2
Heparan Sulfate Biosynthesis (Late Stages)	0.648	0.0704	AARS1,CHST3,EXTL1,EXTL3,HS3ST5
Pyrimidine Ribonucleotides De Novo Biosynthesis	0.644	0.0833	AK1,CTPS2,DHX29
GP6 Signaling Pathway	0.644	0.063	AKT3,APBB1IP,Calm1 (includes others),COL20A1,COL5A2,COL8A1,COL9A1,PRKCA
Basal Cell Carcinoma Signaling	0.631	0.0694	FZD1,FZD7,FZD9,WNT16,WNT4
IL-17 Signaling	0.62	0.0588	AKT3,HSP90B1,IL33,MAP2K3,MAP2K4,MAP2K6,MAPK14,MMP2,RASD2,RRAS2,TAB2
NAD Biosynthesis from 2-amino-3-carboxymuconate Semialdehyde	0.611	0.167	NMNAT1
Arginine Biosynthesis IV	0.611	0.167	OAT
Chondroitin and Dermatan Biosynthesis	0.611	0.167	CHSY1
Ceramide Biosynthesis	0.611	0.167	SPTLC2
Arginine Degradation VI (Arginase 2 Pathway)	0.611	0.167	OAT
Pentose Phosphate Pathway (Non-oxidative Branch)	0.611	0.167	TKT
Antioxidant Action of Vitamin C	0.607	0.0631	CSF2RB,MAP2K4,MAPK14,NFKB2,PDIA3,PLAAT1,PLD5
Endoplasmic Reticulum Stress Pathway	0.602	0.0952	CASP3,HSP90B1
CNTF Signaling	0.578	0.0702	PTPN11,RAF1,RASD2,RRAS2
Inhibition of Matrix Metalloproteases	0.578	0.0769	MMP19,MMP2,TIMP4
Th1 and Th2 Activation Pathway	0.577	0.0581	ACVR1B,CD86,HLA-A,HLA-DMA,ICOSLG/LOC102723996,IL12RB2,IL33,MAP2K6,NFATC1,NOTCH2
GDNF Family Ligand-Receptor Interactions	0.57	0.0658	MAP2K4,NRTN,RAF1,RASD2,RRAS2
Amyotrophic Lateral Sclerosis Signaling	0.561	0.0609	AKT3,CACNA2D4,CAPN3,CASP3,Naip1 (includes others),NOS1,PAK1
Antiproliferative Role of Somatostatin Receptor 2	0.558	0.0649	GNG2,NOS1,PTPN11,RASD2,RRAS2
Trehalose Degradation II (Trehalase)	0.553	0.143	GCK
Aspartate Degradation II	0.553	0.143	MDH2
Cardiomyocyte Differentiation via BMP Receptors	0.547	0.087	MEF2C,SMAD9
Ubiquinol-10 Biosynthesis (Eukaryotic)	0.547	0.087	BCKDHA,MICAL2
Superpathway of D-myo-inositol (1,4,5)-trisphosphate Metabolism	0.547	0.087	INPP5A,INPPL1
Ethanol Degradation IV	0.547	0.087	ALDH1A1,CYGB
Apelin Cardiac Fibroblast Signaling Pathway	0.547	0.087	AKT3,PRKAB2
Role of WNT/GSK-3β Signaling in the Pathogenesis of Influenza	0.544	0.0641	FZD1,FZD7,FZD9,WNT16,WNT4
Heparan Sulfate Biosynthesis	0.544	0.0641	AARS1,CHST3,EXTL1,EXTL3,HS3ST5
IL-7 Signaling Pathway	0.544	0.0641	AKT3,FOXO6,MAPK14,MYC,NFATC1
FAK Signaling	0.539	0.0598	AKT3,CAPN3,ITGB6,PAK1,RAF1,RASD2,RRAS2
Th2 Pathway	0.535	0.0584	ACVR1B,CD86,HLA-A,HLA-DMA,ICOSLG/LOC102723996,IL12RB2,IL33,NOTCH2
Tumoricidal Function of Hepatic Natural Killer Cells	0.52	0.0833	CASP3,CASP8
Role of BRCA1 in DNA Damage Response	0.517	0.0625	DPF1,E2F3,GADD45A,SMARCA2,SMARCD3
Histidine Degradation III	0.504	0.125	MTHFD1
Purine Ribonucleosides Degradation to Ribose-1-phosphate	0.504	0.125	PGM2
B Cell Development	0.502	0.0698	CD86,HLA-A,HLA-DMA
Polyamine Regulation in Colon Cancer	0.5	0.0645	MYC,PPARG,PSME4,SAT1
Tryptophan Degradation X (Mammalian, via Tryptamine)	0.496	0.08	ALDH1A1,MAOB
Glycolysis I	0.496	0.08	ALDOA,BPGM
MIF Regulation of Innate Immunity	0.484	0.0682	MAP2K4,NFKB2,TLR4
G Protein Signaling Mediated by Tubby	0.484	0.0682	GNAI1,GNAL,GNG2
tRNA Splicing	0.484	0.0682	PDE10A,PDE3B,PDE7A
HOTAIR Regulatory Pathway	0.48	0.0552	AKT3,MMP19,MMP2,MYC,NFKB2,SRF,TLR4,WNT16,WNT4
Role of JAK1, JAK2 and TYK2 in Interferon Signaling	0.474	0.0769	NFKB2,RAF1
Estrogen-mediated S-phase Entry	0.474	0.0769	E2F3,MYC
D-myo-inositol (1,4,5)-Trisphosphate Biosynthesis	0.474	0.0769	PI4K2B,PIP4K2A
Role of IL-17F in Allergic Inflammatory Airway Diseases	0.469	0.0667	CXCL10,NFKB2,RAF1
VEGF Family Ligand-Receptor Interactions	0.467	0.0595	AKT3,PRKCA,RAF1,RASD2,RRAS2
BAG2 Signaling Pathway	0.467	0.0595	CASP3,MAPK14,MYC,NFKB2,PSME4
Virus Entry via Endocytic Pathways	0.466	0.0577	B2M,HLA-A,ITGB6,PRKCA,RASD2,RRAS2
Pathogenesis of Multiple Sclerosis	0.463	0.111	CXCL10
Sucrose Degradation V (Mammalian)	0.463	0.111	ALDOA
Citrulline Biosynthesis	0.463	0.111	OAT
Leucine Degradation I	0.463	0.111	BCAT1
Salvage Pathways of Pyrimidine Deoxyribonucleotides	0.463	0.111	UPP1
Folate Transformations I	0.463	0.111	MTHFD1
ERB2-ERBB3 Signaling	0.458	0.0615	MYC,RAF1,RASD2,RRAS2
FcγRIIB Signaling in B Lymphocytes	0.456	0.0588	CACNA2D4,FCGR2B,MAP2K4,RASD2,RRAS2
Role of OCT4 in Mammalian Embryonic Stem Cell Pluripotency	0.452	0.0652	PARP1,PHB,SALL4
PD-1, PD-L1 cancer immunotherapy pathway	0.446	0.0566	AKT3,B2M,HLA-A,HLA-DMA,PTPN11,SMAD3
Role of Hypercytokinemia/hyperchemokinemia in the Pathogenesis of Influenza	0.445	0.0581	CXCL10,IL33,IRF9,NFKB2,TLR4
Chondroitin Sulfate Biosynthesis (Late Stages)	0.437	0.0638	CHST3,CHSY1,HS3ST5
Xenobiotic Metabolism AHR Signaling Pathway	0.434	0.0575	ALDH1A1,HSP90B1,MGST3,NFKB2,PON1
IL-17A Signaling in Airway Cells	0.433	0.0597	AKT3,MAP2K4,MAPK14,NFKB2
ERBB4 Signaling	0.421	0.0588	PRKCA,RAF1,RASD2,RRAS2
Dopamine Degradation	0.413	0.069	ALDH1A1,MAOB
Sonic Hedgehog Signaling	0.413	0.069	PRKAR1A,PRKAR2B
Role of JAK1 and JAK3 in γc Cytokine Signaling	0.409	0.058	PTK2B,PTPN11,RASD2,RRAS2
SPINK1 General Cancer Pathway	0.409	0.058	AKT3,RAF1,RASD2,RRAS2
γ-glutamyl Cycle	0.395	0.0909	OPLAH
Purine Nucleotides De Novo Biosynthesis II	0.395	0.0909	IMPDH2
Ephrin B Signaling	0.376	0.0556	GNAI1,GNAL,GNG2,PAK1
Role of Pattern Recognition Receptors in Recognition of Bacteria and Viruses	0.373	0.0513	C3,IL33,MAP2K4,NFKB2,PRKCA,TLR2,TLR4,TLR5
NAD biosynthesis II (from tryptophan)	0.367	0.0833	NMNAT1
Glutathione-mediated Detoxification	0.362	0.0625	MGST3,PTGES
MSP-RON Signaling In Macrophages Pathway	0.348	0.0513	HLA-DMA,NFKB2,RASD2,RRAS2,SBNO2,TLR4
Caveolar-mediated Endocytosis Signaling	0.345	0.0533	B2M,HLA-A,ITGB6,PRKCA
Neuroprotective Role of THOP1 in Alzheimer's Disease	0.34	0.0508	ECE2,HLA-A,LONP1,PRKAR1A,PRKAR2B,SERPINA3
Bile Acid Biosynthesis, Neutral Pathway	0.34	0.0769	CYP27A1
UDP-N-acetyl-D-galactosamine Biosynthesis II	0.34	0.0769	GCK
Chondroitin Sulfate Biosynthesis	0.333	0.0545	CHST3,CHSY1,HS3ST5
CSDE1 Signaling Pathway	0.322	0.0536	AKT3,MYC,PABPC4
DNA Methylation and Transcriptional Repression Signaling	0.318	0.0571	DNMT1,DNMT3A
Fatty Acid Activation	0.318	0.0714	ACSL6
Leukotriene Biosynthesis	0.318	0.0714	MGST3
Phenylalanine Degradation IV (Mammalian, via Side Chain)	0.318	0.0714	MAOB
Colanic Acid Building Blocks Biosynthesis	0.318	0.0714	UGDH
Noradrenaline and Adrenaline Degradation	0.318	0.0571	ALDH1A1,MAOB
Thyroid Cancer Signaling	0.308	0.0506	AKT3,MYC,RASD2,RRAS2
MIF-mediated Glucocorticoid Regulation	0.305	0.0556	NFKB2,TLR4
Retinoate Biosynthesis I	0.305	0.0556	ALDH1A1,DHRS7C
MSP-RON Signaling Pathway	0.301	0.0517	CSF2RB,TLR2,TLR4
Dermatan Sulfate Biosynthesis	0.301	0.0517	CHST3,CHSY1,HS3ST5
Telomere Extension by Telomerase	0.297	0.0667	XRCC5
Superpathway of Methionine Degradation	0.292	0.0541	CDO1,SUOX
NER (Nucleotide Excision Repair, Enhanced Pathway)	0.291	0.0485	COPS8,DNA2,POLE2,POLR2C,UBE2N
Docosahexaenoic Acid (DHA) Signaling	0.28	0.0526	AKT3,CASP3
IL-17A Signaling in Fibroblasts	0.28	0.0526	MAPK14,NFKB2
Semaphorin Signaling in Neurons	0.264	0.0484	PAK1,RHOT2,RND3
Dermatan Sulfate Degradation (Metazoa)	0.26	0.0588	GM2A
Histamine Degradation	0.26	0.0588	ALDH1A1
Activation of IRF by Cytosolic Pattern Recognition Receptors	0.239	0.0462	IRF9,MAP2K4,NFKB2
Intrinsic Prothrombin Activation Pathway	0.237	0.0476	PROS1,THBD
DNA damage-induced 14-3-3σ Signaling	0.229	0.0526	AKT3
GADD45 Signaling	0.215	0.05	GADD45A
Histidine Degradation VI	0.215	0.05	MICAL2
Fatty Acid α-oxidation	0.215	0.05	ALDH1A1
Circadian Rhythm Signaling	0	0.0303	CRY1
Erythropoietin Signaling Pathway	0	0.0452	AKT3,CSF2RB,IL33,NFKB2,PRKCA,RAF1,RASD2,RRAS2
Role of RIG1-like Receptors in Antiviral Innate Immunity	0	0.0435	CASP8,NFKB2
Role of NFAT in Regulation of the Immune Response	0	0.0255	AKT3,Calm1 (includes others),CD86,FCGR2B,GNAI1,GNAL,GNG2,HLA-A,HLA-DMA,MEF2C,NFATC1,NFKB2,RAF1,RASD2,RRAS2
CCR5 Signaling in Macrophages	0	0.018	CACNA2D4,Calm1 (includes others),GNAI1,GNAL,GNG2,MAP2K4,MAPK14,PRKCA,PTK2B
Calcium-induced T Lymphocyte Apoptosis	0	0.0109	ATP2A1,Calm1 (includes others),HLA-A,HLA-DMA,PRKCA
Cytotoxic T Lymphocyte-mediated Apoptosis of Target Cells	0	0.0118	B2M,CASP3,CASP8,CYC1,HLA-A
Airway Pathology in Chronic Obstructive Pulmonary Disease	0	0.0339	FGF13,IL33,MMP2,RBP4
CTLA4 Signaling in Cytotoxic T Lymphocytes	0	0.0167	AKT3,B2M,CD86,HLA-A,PPM1J,PPM1L,PPP2R1B,PTPN11
Airway Inflammation in Asthma	0	0.0303	IL33
T Helper Cell Differentiation	0	0.0106	CD86,HLA-A,HLA-DMA,ICOSLG/LOC102723996,IL12RB2
IL-9 Signaling	0	0.0286	NFKB2
CD28 Signaling in T Helper Cells	0	0.0232	AKT3,ARPC5,ARPC5L,Calm1 (includes others),CD86,HLA-A,HLA-DMA,MAP2K4,NFATC1,NFKB2,PAK1,PTPN11
IL-15 Signaling	0	0.0133	AKT3,MAPK14,MYC,NFKB2,RAF1,RASD2,RRAS2
Role of Cytokines in Mediating Communication between Immune Cells	0	0.0185	IL33
Dendritic Cell Maturation	0	0.0272	AKT3,B2M,CCR7,CD1D,CD86,FCGR2B,HLA-A,HLA-DMA,IL1RL2,IL33,MAP2K4,MAPK14,NFKB2,PDIA3,TLR2,TLR4
Mechanisms of Viral Exit from Host Cells	0	0.0244	PRKCA
ICOS-ICOSL Signaling in T Helper Cells	0	0.0197	AKT3,Calm1 (includes others),CAMK2A,CAMK2G,CD86,HLA-A,HLA-DMA,ICOSLG/LOC102723996,NFATC1,NFKB2
Lipid Antigen Presentation by CD1	0	0.00962	ARF6,B2M,CD1D,PDIA3
Type I Diabetes Mellitus Signaling	0	0.0255	CASP3,CASP8,CD86,CPE,CYC1,HLA-A,HLA-DMA,MAP2K3,MAP2K4,MAP2K6,MAPK14,NFKB2,SOCS7
Allograft Rejection Signaling	0	0.00828	B2M,CD86,HLA-A,HLA-DMA
Autoimmune Thyroid Disease Signaling	0	0.00883	CD86,HLA-A,HLA-DMA,TSHR
Graft-versus-Host Disease Signaling	0	0.00897	CD86,HLA-A,HLA-DMA,IL33
Communication between Innate and Adaptive Immune Cells	0	0.0108	B2M,Ccl9,CCR7,CD86,CXCL10,HLA-A,IL33,TLR2,TLR4,TLR5
Systemic Lupus Erythematosus Signaling	0	0.0145	AKT3,CD86,FCGR2B,HLA-A,IL33,NFATC1,RASD2,RRAS2,SNRPN
CDC42 Signaling	0	0.0209	ARPC5,ARPC5L,B2M,EXOC6,HLA-A,HLA-DMA,ITGB6,MAP2K4,MAPK14,MYL12B,PAK1,RAF1
EIF2 Signaling	0	0.0357	AKT3,ATF3,EIF4E,EIF4G3,MYC,RAF1,RASD2,RRAS2
Phospholipase C Signaling	0	0.0312	ADCY5,ADCY9,AHNAK,ARHGEF2,ARHGEF9,Calm1 (includes others),FCGR2B,GNG2,HDAC3,ITGB6,MEF2C,MYL12B,NFATC1,NFKB2,PLD5,PRKCA,RAF1,RASD2,RHOT2,RND3,RRAS2
Altered T Cell and B Cell Signaling in Rheumatoid Arthritis	0	0.0163	CD86,HLA-A,HLA-DMA,IL33,NFKB2,TLR2,TLR4,TLR5
Regulation of IL-2 Expression in Activated and Anergic T Lymphocytes	0	0.0195	Calm1 (includes others),MAP2K4,NFATC1,NFKB2,PABPC4,RAF1,RASD2,RRAS2,SMAD3
NUR77 Signaling in T Lymphocytes	0	0.0176	B2M,Calm1 (includes others),CASP3,CD86,HLA-A,HLA-DMA,NFATC1,PRKCA,RXRA
PKCθ Signaling in T Lymphocytes	0	0.0233	CACNA2D4,CAMK2A,CAMK2G,CD86,HLA-A,HLA-DMA,MAP2K4,MAP3K10,MAP3K8,NFATC1,NFKB2,RASD2,RRAS2
Role of PI3K/AKT Signaling in the Pathogenesis of Influenza	0	0.0455	AKT3,GNAI1,NFKB2
Antiproliferative Role of TOB in T Cell Signaling	0	0.00704	CDC34,PABPC4,SMAD3
OX40 Signaling Pathway	0	0.0104	B2M,HLA-A,HLA-DMA,MAP2K4,NFKB2
Assembly of RNA Polymerase II Complex	0	0.02	POLR2C
Transcriptional Regulatory Network in Embryonic Stem Cells	0	0.0185	TRIM24
Ephrin A Signaling	0	0.0426	PAK1,PTPN11
Thyroid Hormone Metabolism II (via Conjugation and/or Degradation)	0	0.0263	B4GAT1
Nicotine Degradation III	0	0.0172	B4GAT1
Melatonin Degradation I	0	0.0167	B4GAT1
Pyrimidine Deoxyribonucleotides De Novo Biosynthesis I	0	0.0455	AK1
Triacylglycerol Degradation	0	0.04	AARS1,ABHD2
Phospholipases	0	0.0455	PDIA3,PLAAT1,PLD5
Estrogen Biosynthesis	0	0.0455	HSD17B12,HSD17B4
Dermatan Sulfate Biosynthesis (Late Stages)	0	0.0444	CHST3,HS3ST5
Nicotine Degradation II	0	0.0152	B4GAT1
Serotonin Degradation	0	0.0448	ALDH1A1,B4GAT1,MAOB
Superpathway of Melatonin Degradation	0	0.0308	B4GAT1,MAOB
Oxidative Ethanol Degradation III	0	0.0182	ALDH1A1
Ethanol Degradation II	0	0.0312	ALDH1A1
Role of p14/p19ARF in Tumor Suppression	0	0.0345	CDKN2A
TEC Kinase Signaling	0	0.0225	GNAI1,GNAL,GNG2,GTF2I,ITGB6,MAP2K4,NFKB2,PAK1,PRKCA,PTK2B,RHOT2,RND3,TLR4
Vitamin-C Transport	0	0.0435	LRRC8D
Nucleotide Excision Repair Pathway	0	0.0286	POLR2C
SAPK/JNK Signaling	0	0.0179	DUSP4,DUSP8,GADD45A,GNG2,MAP2K4,MAP3K10,NFATC1,RASD2,RRAS2
Interferon Signaling	0	0.0278	IRF9
GABA Receptor Signaling	0	0.0458	ADCY5,ADCY9,CACNA2D4,GNAI1,GNAL,GNG2
B Cell Receptor Signaling	0	0.0334	AKT3,APBB1IP,Calm1 (includes others),CAMK2A,CAMK2G,FCGR2B,INPPL1,MAP2K3,MAP2K4,MAP2K6,MAP3K10,MAP3K8,MAPK14,MEF2C,NFATC1,NFKB2,PTK2B,PTPN11,RAF1,RASD2,RRAS2
Phototransduction Pathway	0	0.037	PRKAR1A,PRKAR2B
Notch Signaling	0	0.0263	NOTCH2
NF-κB Signaling	0	0.0316	AKT3,CASP8,FGFR1,GHR,IL1R2,IL33,MAP2K6,MAP3K8,NFKB2,RAF1,RASD2,RRAS2,TAB2,TIRAP,TLR2,TLR4,TLR5,UBE2N
T Cell Receptor Signaling	0	0.0309	AKT3,B2M,Calm1 (includes others),CD86,DUSP5,HLA-A,HLA-DMA,ICOSLG/LOC102723996,MAP2K3,MAP2K4,MAP2K6,MAPK14,NFATC1,NFKB2,PTK2B,PTPN11,RAF1,RASD2,RRAS2
Th17 Activation Pathway	0	0.0145	HSP90B1,IL12RB2,IRAK2,NFATC1,NFKB2,PTGER2,RUNX1
SPINK1 Pancreatic Cancer Pathway	0	0.0333	CPE,SMAD3
Apelin Liver Signaling Pathway	0	0.0385	MAP2K4
FAT10 Signaling Pathway	0	0.0179	PSME4
T Cell Exhaustion Signaling Pathway	0	0.0283	ACVR1B,AKT3,CD86,HLA-A,HLA-DMA,IL12RB2,IRF9,MAP2K4,NFATC1,PPM1J,PPM1L,PPP2R1B,PTPN11,RASD2,RRAS2,SMAD3
Systemic Lupus Erythematosus In T Cell Signaling Pathway	0	0.0376	AKT3,B2M,CASP3,CASP8,CD86,DNMT1,EZR,GADD45A,GNAI1,HLA-A,HLA-DMA,ICOSLG/LOC102723996,MAP2K3,MAP2K4,MAP2K6,NOS1,PPM1J,PPM1L,PPP2R1B,RAB4A,RASD2,RHOT2,RND3,RRAS2
Systemic Lupus Erythematosus In B Cell Signaling Pathway	0	0.0235	AKT3,Calm1 (includes others),FCGR2B,FOXO6,IL33,INPPL1,IRF9,LILRB3,MYC,NFATC1,NFKB2,PRKCA,PTPN11,RAF1,RASD2,RASGRP3,RRAS2
Kinetochore Metaphase Signaling Pathway	0	0.019	PPP1R3C,SMC1A
